# Supplementary material for: Morphometric analysis of spread platelets identifies integrin αIIbβ3-specific contractile phenotype
Source: Sci Rep. 2018 Apr 3;8:5428. doi: 10.1038/s41598-018-23684-w (PMC5882949; doi:10.1038/s41598-018-23684-w)
Supplement: Supplementary file 3 — Dataset 1 [file 41598_2018_23684_MOESM3_ESM.zip]

Archive with 45 entries (37 files):
- Workflow_Morphometrics/
- Workflow_Morphometrics/01_Define_Cells/
- Workflow_Morphometrics/01_Define_Cells/Define_Cells.fig
- Workflow_Morphometrics/01_Define_Cells/Define_Cells.m
- Workflow_Morphometrics/02_Edit_Cells/
- Workflow_Morphometrics/02_Edit_Cells/Edit_Cells.fig
- Workflow_Morphometrics/02_Edit_Cells/Edit_Cells.m
- Workflow_Morphometrics/03_Process_Cells/
- Workflow_Morphometrics/03_Process_Cells/Compare_Populations.m
- Workflow_Morphometrics/03_Process_Cells/Process_Cells.m
- Workflow_Morphometrics/04_Visualize_Data/
- Workflow_Morphometrics/04_Visualize_Data/Display_Comparison.m
- Workflow_Morphometrics/04_Visualize_Data/Display_DoseResponse.m
- Workflow_Morphometrics/04_Visualize_Data/Display_Morphometrics.m
- Workflow_Morphometrics/dummydata/
- Workflow_Morphometrics/dummydata/cellstats_dummyconc0000.mat
- Workflow_Morphometrics/dummydata/cellstats_dummyconc0001.mat
- Workflow_Morphometrics/dummydata/cellstats_dummyconc0003.mat
- Workflow_Morphometrics/dummydata/cellstats_dummyconc0010.mat
- Workflow_Morphometrics/dummydata/cellstats_dummyconc0030.mat
- Workflow_Morphometrics/dummydata/cellstats_dummyconc0100.mat
- Workflow_Morphometrics/dummydata/cellstats_dummyconc0300.mat
- Workflow_Morphometrics/dummydata/cellstats_dummyconc1000.mat
- Workflow_Morphometrics/dummydata/cellstats_dummyconc3000.mat
- Workflow_Morphometrics/dummydata/Compare_cellstats_conc0000_vs_conc0001.mat
- Workflow_Morphometrics/dummydata/Dose_Response_dummy.mat
- Workflow_Morphometrics/Example/
- Workflow_Morphometrics/Example/Exp_X_01_Actin.tif
- Workflow_Morphometrics/Example/Exp_X_01_Vinculin.tif
- Workflow_Morphometrics/Example/Exp_X_02_Actin.tif
- Workflow_Morphometrics/Example/Exp_X_02_Vinculin.tif
- Workflow_Morphometrics/LowLevel/
- Workflow_Morphometrics/LowLevel/angdiff2lines.m
- Workflow_Morphometrics/LowLevel/boxplotIngmar.m
- Workflow_Morphometrics/LowLevel/cellstats2mat.m
- Workflow_Morphometrics/LowLevel/circprofile.m
- Workflow_Morphometrics/LowLevel/cropim2obj.m
- Workflow_Morphometrics/LowLevel/getfourieramplitudes.m
- Workflow_Morphometrics/LowLevel/periodicsinefit.m
- Workflow_Morphometrics/LowLevel/plotmeans.m
- Workflow_Morphometrics/LowLevel/putvar.m
- Workflow_Morphometrics/LowLevel/pvaluetableKW.m
- Workflow_Morphometrics/LowLevel/radialorderimages.m
- Workflow_Morphometrics/LowLevel/redblue.m
- Workflow_Morphometrics/MorphometricPlateletScreen_Userguide.pdf
