# Supplementary material for: Morphometric analysis of spread platelets identifies integrin αIIbβ3-specific contractile phenotype
Source: Sci Rep. 2018 Apr 3;8:5428. doi: 10.1038/s41598-018-23684-w (PMC5882949; doi:10.1038/s41598-018-23684-w)
Supplement: Supplementary file 3 — Dataset 1 [file 41598_2018_23684_MOESM3_ESM.zip › Workflow_Morphometrics/01_Define_Cells/Define_Cells.m]

function varargout = Define_Cells(varargin)

% This GUI is part of software that accompanies the article
% "Morphometric analysis of spread platelets identifies integrin
% alphaIIb beta3-specific contractile phenotype", Scientific Reports, 2018
% please cite this work when using the code
% author: Ingmar Schoen, RCSI Dublin, (C)2018, ingmarschoen@rcsi.ie


% DEFINE_CELLS M-file for Define_Cells.fig
%      DEFINE_CELLS, by itself, creates a new DEFINE_CELLS or raises the existing
%      singleton*.
%
%      H = DEFINE_CELLS returns the handle to a new DEFINE_CELLS or the handle to
%      the existing singleton*.
%
%      DEFINE_CELLS('CALLBACK',hObject,eventData,handles,...) calls the local
%      function named CALLBACK in DEFINE_CELLS.M with the given input arguments.
%
%      DEFINE_CELLS('Property','Value',...) creates a new DEFINE_CELLS or raises the
%      existing singleton*.  Starting from the left, property value pairs are
%      applied to the GUI before Define_Cells_OpeningFcn gets called.  An
%      unrecognized property name or invalid value makes property application
%      stop.  All inputs are passed to Define_Cells_OpeningFcn via varargin.
%
%      *See GUI Options on GUIDE's Tools menu.  Choose "GUI allows only one
%      instance to run (singleton)".
%
% See also: GUIDE, GUIDATA, GUIHANDLES

% Edit the above text to modify the response to help Define_Cells

% Last Modified by GUIDE v2.5 23-Jan-2018 20:33:59

% Begin initialization code - DO NOT EDIT
gui_Singleton = 1;
gui_State = struct('gui_Name',       mfilename, ...
                   'gui_Singleton',  gui_Singleton, ...
                   'gui_OpeningFcn', @Define_Cells_OpeningFcn, ...d
                   'gui_OutputFcn',  @Define_Cells_OutputFcn, ...
                   'gui_LayoutFcn',  [] , ...
                   'gui_Callback',   []);
if nargin && ischar(varargin{1})
    gui_State.gui_Callback = str2func(varargin{1});
end

if nargout
    [varargout{1:nargout}] = gui_mainfcn(gui_State, varargin{:});
else
    gui_mainfcn(gui_State, varargin{:});
end
% End initialization code - DO NOT EDIT


% --- Executes just before Define_Cells is made visible.
function Define_Cells_OpeningFcn(hObject, eventdata, handles, varargin)
% This function has no output args, see OutputFcn.
% hObject    handle to figure
% eventdata  reserved - to be defined in a future version of MATLAB
% handles    structure with handles and user data (see GUIDATA)
% varargin   command line arguments to Define_Cells (see VARARGIN)

% Choose default command line output for Define_Cells
handles.output = hObject;

% Update handles structure
guidata(hObject, handles);

% UIWAIT makes Define_Cells wait for user response (see UIRESUME)
% uiwait(handles.figure1);


% --- Outputs from this function are returned to the command line.
function varargout = Define_Cells_OutputFcn(hObject, eventdata, handles) 
% varargout  cell array for returning output args (see VARARGOUT);
% hObject    handle to figure
% eventdata  reserved - to be defined in a future version of MATLAB
% handles    structure with handles and user data (see GUIDATA)

% Get default command line output from handles structure
varargout{1} = handles.output;


% --- Executes on slider movement.
function chosepic_Callback(hObject, eventdata, handles)
global dat
dat.current=round(get(hObject,'Value'))
dat.currentchanged=1;
plotfig(handles)

% --- Executes during object creation, after setting all properties.
function chosepic_CreateFcn(hObject, eventdata, handles)
% hObject    handle to chosepic (see GCBO)
% eventdata  reserved - to be defined in a future version of MATLAB
% handles    empty - handles not created until after all CreateFcns called

% Hint: slider controls usually have a light gray background.
if isequal(get(hObject,'BackgroundColor'), get(0,'defaultUicontrolBackgroundColor'))
    set(hObject,'BackgroundColor',[.9 .9 .9]);
end


function filename_Callback(hObject, eventdata, handles)
% hObject    handle to filename (see GCBO)
% eventdata  reserved - to be defined in a future version of MATLAB
% handles    structure with handles and user data (see GUIDATA)

% Hints: get(hObject,'String') returns contents of filename as text
%        str2double(get(hObject,'String')) returns contents of filename as a double


% --- Executes during object creation, after setting all properties.
function filename_CreateFcn(hObject, eventdata, handles)
% hObject    handle to filename (see GCBO)
% eventdata  reserved - to be defined in a future version of MATLAB
% handles    empty - handles not created until after all CreateFcns called

% Hint: edit controls usually have a white background on Windows.
%       See ISPC and COMPUTER.
if ispc && isequal(get(hObject,'BackgroundColor'), get(0,'defaultUicontrolBackgroundColor'))
    set(hObject,'BackgroundColor','white');
end


function directory_Callback(hObject, eventdata, handles)
% hObject    handle to directory (see GCBO)
% eventdata  reserved - to be defined in a future version of MATLAB
% handles    structure with handles and user data (see GUIDATA)

% Hints: get(hObject,'String') returns contents of directory as text
%        str2double(get(hObject,'String')) returns contents of directory as a double


% --- Executes during object creation, after setting all properties.
function directory_CreateFcn(hObject, eventdata, handles)
% hObject    handle to directory (see GCBO)
% eventdata  reserved - to be defined in a future version of MATLAB
% handles    empty - handles not created until after all CreateFcns called

% Hint: edit controls usually have a white background on Windows.
%       See ISPC and COMPUTER.
if ispc && isequal(get(hObject,'BackgroundColor'), get(0,'defaultUicontrolBackgroundColor'))
    set(hObject,'BackgroundColor','white');
end


% --- Executes on button press in browse.
function browse_Callback(hObject, eventdata, handles)
global dat

% Browsing for new directory
p=get(handles.directory,'String');
pn=uigetdir(p);
display(pn);
% use selected directory to set range of images for quick navigation
if pn
    % determine number of files in directory
    set(handles.directory,'String',pn)
    allfiles=dir([pn '\*.tif']);
    l1=length(allfiles);
    
    % add info to global data variable
    dat.allfiles(1:l1)=allfiles;
    dat.allfiles(l1+1:end) = [];
    dat.mode(1:l1)=ones(l1,1);
    dat.current=1;
    dat.currentchanged=1;
    
    % Update slider values
    set(handles.chosepic,'Min',1);
    set(handles.chosepic,'Max',l1);
    set(handles.chosepic,'Value',1);
    set(handles.chosepic,'SliderStep',[1 1]/(l1-1));
    
    % update figure
    plotfig(handles)
end


function mins_Callback(hObject, eventdata, handles)
minv=get(handles.mins,'Value');
set(handles.minv,'String',num2str(minv));
plotfig(handles)

% --- Executes during object creation, after setting all properties.
function mins_CreateFcn(hObject, eventdata, handles)
% hObject    handle to mins (see GCBO)
% eventdata  reserved - to be defined in a future version of MATLAB
% handles    empty - handles not created until after all CreateFcns called

% Hint: slider controls usually have a light gray background.
if isequal(get(hObject,'BackgroundColor'), get(0,'defaultUicontrolBackgroundColor'))
    set(hObject,'BackgroundColor',[.9 .9 .9]);
end
set(hObject,'Min',0);
set(hObject,'Max',1);
set(hObject,'Value',0);

% --- Executes on slider movement.
function maxs_Callback(hObject, eventdata, handles)
maxv=get(handles.maxs,'Value');
set(handles.maxv,'String',num2str(maxv));

plotfig(handles)

% --- Executes during object creation, after setting all properties.
function maxs_CreateFcn(hObject, eventdata, handles)

if isequal(get(hObject,'BackgroundColor'), get(0,'defaultUicontrolBackgroundColor'))
    set(hObject,'BackgroundColor',[.9 .9 .9]);
end

set(hObject,'Min',0);
set(hObject,'Max',1);
set(hObject,'Value',1);


function minv_Callback(hObject, eventdata, handles)
minv=str2double(get(handles.minv,'String'));
set(handles.mins,'Value', minv);
plotfig(handles);


function minv_CreateFcn(hObject, eventdata, handles)
% hObject    handle to minv (see GCBO)
% eventdata  reserved - to be defined in a future version of MATLAB
% handles    empty - handles not created until after all CreateFcns called

% Hint: edit controls usually have a white background on Windows.
%       See ISPC and COMPUTER.
if ispc && isequal(get(hObject,'BackgroundColor'), get(0,'defaultUicontrolBackgroundColor'))
    set(hObject,'BackgroundColor','white');
end


function maxv_Callback(hObject, eventdata, handles)
maxv=str2double(get(handles.maxv,'String'));
set(handles.maxs,'Value', maxv);
plotfig(handles);
function maxv_CreateFcn(hObject, eventdata, handles)
% hObject    handle to maxv (see GCBO)
% eventdata  reserved - to be defined in a future version of MATLAB
% handles    empty - handles not created until after all CreateFcns called

% Hint: edit controls usually have a white background on Windows.
%       See ISPC and COMPUTER.
if ispc && isequal(get(hObject,'BackgroundColor'), get(0,'defaultUicontrolBackgroundColor'))
    set(hObject,'BackgroundColor','white');
end


% --- Executes on button press in auto.
function auto_Callback(hObject, eventdata, handles)
global dat

% autoscale display range
lh = stretchlim(dat.raw);
set(handles.minv,'String', num2str(lh(1)));
set(handles.maxv,'String', num2str(lh(2)));

set(handles.mins,'Value', (lh(1)));
set(handles.maxs,'Value', (lh(2)));
plotfig(handles)


% --- Executes on slider movement.
function outmeds_Callback(hObject, eventdata, handles)
% hObject    handle to outmeds (see GCBO)
% eventdata  reserved - to be defined in a future version of MATLAB
% handles    structure with handles and user data (see GUIDATA)

% Hints: get(hObject,'Value') returns position of slider
%        get(hObject,'Min') and get(hObject,'Max') to determine range of slider
outmedv=get(handles.outmeds,'Value');
set(handles.outmedv,'String',num2str(outmedv));

% --- Executes during object creation, after setting all properties.
function outmeds_CreateFcn(hObject, eventdata, handles)
% hObject    handle to outmeds (see GCBO)
% eventdata  reserved - to be defined in a future version of MATLAB
% handles    empty - handles not created until after all CreateFcns called

% Hint: slider controls usually have a light gray background.
if isequal(get(hObject,'BackgroundColor'), get(0,'defaultUicontrolBackgroundColor'))
    set(hObject,'BackgroundColor',[.9 .9 .9]);
end
set(hObject,'Min',1);
set(hObject,'Max',31);
set(hObject,'Value',7);
set(hObject,'SliderStep',[1 1]/15);

% --- Executes during object creation, after setting all properties.
function outmedv_CreateFcn(hObject, eventdata, handles)
% hObject    handle to outmedv (see GCBO)
% eventdata  reserved - to be defined in a future version of MATLAB
% handles    empty - handles not created until after all CreateFcns called

% Hint: edit controls usually have a white background on Windows.
%       See ISPC and COMPUTER.
if ispc && isequal(get(hObject,'BackgroundColor'), get(0,'defaultUicontrolBackgroundColor'))
    set(hObject,'BackgroundColor','white');
end

function outmedv_Callback(hObject, eventdata, handles)
% hObject    handle to outmedv (see GCBO)
% eventdata  reserved - to be defined in a future version of MATLAB
% handles    structure with handles and user data (see GUIDATA)

% Hints: get(hObject,'String') returns contents of outmedv as text
%        str2double(get(hObject,'String')) returns contents of outmedv as a double
outmedv=str2double(get(handles.outmedv,'String'));
set(handles.outmeds,'Value', outmedv);

% --- Executes on button press in minp.
function minp_Callback(hObject, eventdata, handles)
set(handles.minv,'String','0');
set(handles.mins,'Value', 0);
plotfig(handles);

function maxp_Callback(hObject, eventdata, handles)
set(handles.maxv,'String','1');
set(handles.maxs,'Value', 1);
plotfig(handles);


function plotfig(handles)
global dat 
% updates displayed figure
% get display settings
maxv=str2double(get(handles.maxv,'String'));
minv=str2double(get(handles.minv,'String'));
% get image data
fn=dat.allfiles(dat.current).name;
p=get(handles.directory,'String');

% update only if new image data
if dat.currentchanged
x=double(imread([p '\' fn],'tif'));
if dat.mode(dat.current)==1
elseif dat.mode(dat.current)==2
    x=sum(x,3);
else
    not implemented
end
dat.currentchanged=0;
% rescale image values to 0...1
x=double(x-min(x(:)));
y=(x)/(max(x(:)));
% update image data in global variable
dat.raw=y;

% if it did not change, use old data
else
    y=dat.raw;
end

% set display range
y2=imadjust(y,[minv maxv],[0 1],1);
% and display
imagesc(y2)%,'Parent',handles.axes1)
colormap gray
axis equal
axis off

dat.corr=y2;

set(handles.filename,'String',dat.allfiles(dat.current).name)


% --- Executes during object creation, after setting all properties.
function throutl_CreateFcn(hObject, eventdata, handles)
% hObject    handle to throutl (see GCBO)
% eventdata  reserved - to be defined in a future version of MATLAB
% handles    empty - handles not created until after all CreateFcns called

% Hint: edit controls usually have a white background on Windows.
%       See ISPC and COMPUTER.
if ispc && isequal(get(hObject,'BackgroundColor'), get(0,'defaultUicontrolBackgroundColor'))
    set(hObject,'BackgroundColor','white');
end
set(hObject,'String','10');

% --- Executes during object creation, after setting all properties.
function holesize_CreateFcn(hObject, eventdata, handles)
% hObject    handle to holesize (see GCBO)
% eventdata  reserved - to be defined in a future version of MATLAB
% handles    empty - handles not created until after all CreateFcns called

% Hint: edit controls usually have a white background on Windows.
%       See ISPC and COMPUTER.
if ispc && isequal(get(hObject,'BackgroundColor'), get(0,'defaultUicontrolBackgroundColor'))
    set(hObject,'BackgroundColor','white');
end
set(hObject,'String','1000');

function minobjsiz_CreateFcn(hObject, eventdata, handles)
% hObject    handle to minobjsiz (see GCBO)
% eventdata  reserved - to be defined in a future version of MATLAB
% handles    empty - handles not created until after all CreateFcns called

% Hint: edit controls usually have a white background on Windows.
%       See ISPC and COMPUTER.
if ispc && isequal(get(hObject,'BackgroundColor'), get(0,'defaultUicontrolBackgroundColor'))
    set(hObject,'BackgroundColor','white');
end
set(hObject,'String','1000');


% --- Executes during object creation, after setting all properties.
function thrfib_CreateFcn(hObject, eventdata, handles)
% hObject    handle to thrfib (see GCBO)
% eventdata  reserved - to be defined in a future version of MATLAB
% handles    empty - handles not created until after all CreateFcns called

% Hint: edit controls usually have a white background on Windows.
%       See ISPC and COMPUTER.
if ispc && isequal(get(hObject,'BackgroundColor'), get(0,'defaultUicontrolBackgroundColor'))
    set(hObject,'BackgroundColor','white');
end
set(hObject,'String','0.1');


% --- Executes during object creation, after setting all properties.
function basename_CreateFcn(hObject, eventdata, handles)
% hObject    handle to basename (see GCBO)
% eventdata  reserved - to be defined in a future version of MATLAB
% handles    empty - handles not created until after all CreateFcns called

% Hint: edit controls usually have a white background on Windows.
%       See ISPC and COMPUTER.
if ispc && isequal(get(hObject,'BackgroundColor'), get(0,'defaultUicontrolBackgroundColor'))
    set(hObject,'BackgroundColor','white');
end
set(hObject,'String','Exp');


% --- Executes during object creation, after setting all properties.
function idActin_CreateFcn(hObject, eventdata, handles)
% hObject    handle to idActin (see GCBO)
% eventdata  reserved - to be defined in a future version of MATLAB
% handles    empty - handles not created until after all CreateFcns called

% Hint: edit controls usually have a white background on Windows.
%       See ISPC and COMPUTER.
if ispc && isequal(get(hObject,'BackgroundColor'), get(0,'defaultUicontrolBackgroundColor'))
    set(hObject,'BackgroundColor','white');
end
set(hObject,'String','Actin');

% --- Executes during object creation, after setting all properties.
function idActinFib_CreateFcn(hObject, eventdata, handles)
% hObject    handle to idActinFib (see GCBO)
% eventdata  reserved - to be defined in a future version of MATLAB
% handles    empty - handles not created until after all CreateFcns called

% Hint: edit controls usually have a white background on Windows.
%       See ISPC and COMPUTER.
if ispc && isequal(get(hObject,'BackgroundColor'), get(0,'defaultUicontrolBackgroundColor'))
    set(hObject,'BackgroundColor','white');
end
set(hObject,'String','Actin');


% --- Executes on button press in outlines.
function outlines_Callback(hObject, eventdata, handles)
% hObject    handle to outlines (see GCBO)
% eventdata  reserved - to be defined in a future version of MATLAB
% handles    structure with handles and user data (see GUIDATA)
global dat;
% callback to generates outline masks

% get image data and normalize to 0...1
im = double(dat.raw);
im = im-min(im(:));
im = im/max(im(:));

% this function call actually does the computation
[bwout, overout] = outlines_func(im, handles);

% display result in popup window
figure(3)
imagesc(overout,[0 0.2])
colormap gray
axis equal


function [bwout, overout] = outlines_func(im, handles)
% hObject    handle to outlines (see GCBO)
% eventdata  reserved - to be defined in a future version of MATLAB
% handles    structure with handles and user data (see GUIDATA)

% create binary image by intensity-based thresholding

% pre-filter with median filter to reduce salt-n-pepa noise
imsmo = medfilt2(im,[3 3]);

% specify threshold based on median and standard deviation of background
% create histogram counts
vals=imsmo(:);
rr = 0:0.0005:0.1;
hc = histcounts(vals,rr);
% identify peak position
[~, idx] = max(hc);
% and its corresponding intensity value
thr0 = rr(idx)+0.0005/2.;
% determine width of background peak
stdev = std(vals(vals<3*thr0));
% get user-defined multiplicative factor (from GUI)
fon = str2double(get(handles.throutl,'String'));
% set threshold value
thr = thr0 + fon*stdev;
% binarize image accordingly
bw0 = im2bw(imsmo, thr); %create binary

% post-process mask
se = strel('disk',5);
bw1 = imopen(bw0,se); % remove thin connected objects
mos = round(str2double(get(handles.minobjsiz,'String')));
bw1 = bwareaopen(bw1,mos); % remove small remaining objects, only centers of cells should remain
bw0 = imreconstruct(bw1,bw0,4); % reconstruct objects based on remaining centers
bw1 = imfill(bw0,'holes'); % fill holes
% some holes where empty spaces between cells; try to get them back again
mhs = round(str2double(get(handles.holesize,'String')));
bwholes = bw1-bw0;
bwholes = bwareaopen(bwholes,mhs);
bw1 = bw1-bwholes;
% 
bw1 = bwmorph(bw1,'clean'); % remove single pixels
dim = round(get(handles.outmeds,'Value'));
bw1 = medfilt2(bw1,[dim dim]); % median filter to smoothen outline without displacing it
mos = round(str2double(get(handles.minobjsiz,'String')));
bw1 = bwareaopen(bw1,mos);
% outlines of objects (for displaying them on image)
bw2 = bwperim(bw1,4);
overim = max(bw2,im); % create fake overlay

% output
bwout = bw1; % mask
overout = overim; % image with outlines


% --- Executes on button press in fibers.
function fibers_Callback(hObject, eventdata, handles)
% hObject    handle to fibers (see GCBO)
% eventdata  reserved - to be defined in a future version of MATLAB
% handles    structure with handles and user data (see GUIDATA)
global dat

% callback to process fibers in image

% normalize image data 0...1
im=double(dat.raw);
im=im/max(im(:));

% actual call to function that does the job
[bw, angle] = fibers_func(im, handles);

% display results in pop-up windows
figure(3)
imagesc(angle.*bw) % angles
colormap hsv
axis equal

figure(4)
imagesc(bw) % mask
colormap gray
axis equal


function [bwout, angleout] = fibers_func(im, handles)
% hObject    handle to fibers (see GCBO)
% eventdata  reserved - to be defined in a future version of MATLAB
% handles    structure with handles and user data (see GUIDATA)

% this function processes the fibers in actin images

% get threshold parameter from GUI
fo1=str2double(get(handles.thrfib,'String'));

% local orientation
sigmaangle=4.0; %blurring degree for directional image
angle=getdirectionlaplace(im,sigmaangle);

% fiber mask
imdiff=im*0.;
for sig1=[3 5 7 9] % graded unmask sharpening to emphasize fibers
    hg = fspecial('gaussian', 4*sig1+1, sig1);
    imdiff=imdiff+(im-imfilter(im,hg,'replicate'));
end
% smoothen and sharpen (for denoising)
sig1=1.0;
hg = fspecial('gaussian', 4*sig1+1, sig1);
imdiff2 = imfilter(imdiff,hg,'replicate'); %gaussian filtering
imdiff2 = sharpim(imdiff2); %unsharp masking
% normalize and thresold
max995 = quantile(imdiff2(:),0.995); %use 99th percentile instead of max
imdiff2 = imdiff2./max995; %normalize
bw = im2bw(imdiff2, fo1); %create binary

% figure(34)
% imagesc(imdiff2)
% axis equal

% output
bwout = bw;
angleout = angle;


% --- Executes on button press in batchFolder.
function batchFolder_Callback(hObject, eventdata, handles)
% hObject    handle to batchFolder (see GCBO)
% eventdata  reserved - to be defined in a future version of MATLAB
% handles    structure with handles and user data (see GUIDATA)
global dat
% this processes all images in current directory that match the given
% identifiers

% list of all files in directory
p=get(handles.directory,'String');
nn = length(dat.allfiles);

% get identifiers for files from GUI
idbase = get(handles.basename,'String')
id1 = get(handles.idActin,'String')
id1Fib = get(handles.idActinFib,'String')

% go from file to file
for idx = 1:nn
    fn = dat.allfiles(idx).name;    % name
    if sum(strfind(fn, idbase)) > 0 % match base name?
        disp(fn)
        if sum(strfind(fn, id1)) > 0    % match identifier for outlines?
            [p,f,~] = fileparts([p '\' fn]);
            x = imread([p '\' fn]);
            x = double(x-min(x(:)));
            im=(x)/(max(x(:)));
            disp('Outlines')
            [bwout, ~] = outlines_func(im, handles); % get outlines
            figure(99)
            imagesc(bwout)
            colormap gray
            imwrite(bwout,[p '\' f '_Outline.png']); % save outline mask
        end
        if sum(strfind(fn, id1Fib)) > 0 % match identifier for fibres?
            [p,f,~] = fileparts([p '\' fn]);
            x = imread([p '\' fn]);
            x = double(x-min(x(:)));
            im=(x)/(max(x(:)));
            disp('Fibers')
            [bwout, angle] = fibers_func(im, handles); % process fibers
            figure(99)
            imagesc(bwout)
            colormap gray
            imwrite(bwout,[p '\' f '_Filaments.png']);  % save fibre mask
            anglew=uint16(((angle./pi)+0.5)*65535); 
            imwrite(anglew,[p '\' f '_Angles.png'],'bitdepth',16); % save angles
        end
    end      
end
disp('finished')


function alpha=getdirectionlaplace(im1f,sigma)
% determine the local orientation in the image
% uses filtering with Sobel kernels for gradient calculation

if nargin==1
    sigma=0;
end

% base kernel (Sobel 5x5)
 h6l=[1 2 0 -2 -1];
 h6=zeros(5);
 h6(1,:)=1*h6l;
 h6(2,:)=2*h6l;
 h6(3,:)=3*h6l;
 h6(4,:)=2*h6l;
 h6(5,:)=1*h6l;

% second order
dxx=h6.^2;
dyy=dxx';
dxy=h6.*h6';
    
% convolve images
im2=imfilter(im1f,dxx,'replicate');
im3=imfilter(im1f,dyy,'replicate');
im4=imfilter(im1f,dxy,'replicate');
ix=im2-im3;
iy=-2*im4;

% calculate angle
if sigma==0
    alpha=atan2(iy,ix)/2;
else % smoothen angles locally
    hg = fspecial('gaussian', 20, sigma);
    im1t=im1f/max(im1f(:));
    ixf=imfilter(ix.*im1t,hg,'replicate')./imfilter(im1t,hg,'replicate');
    iyf=imfilter(iy.*im1t,hg,'replicate')./imfilter(im1t,hg,'replicate');
    alpha=atan2(iyf,ixf)/2;
end


function out=sharpim(in)
% sharpen image by unsharp masking
h = fspecial('unsharp') ;
out=imfilter(in,h,'replicate');


function basename_Callback(hObject, eventdata, handles)
% hObject    handle to basename (see GCBO)
% eventdata  reserved - to be defined in a future version of MATLAB
% handles    structure with handles and user data (see GUIDATA)

% Hints: get(hObject,'String') returns contents of basename as text
%        str2double(get(hObject,'String')) returns contents of basename as a double

function thrfib_Callback(hObject, eventdata, handles)

function holesize_Callback(hObject, eventdata, handles)

function minobjsiz_Callback(hObject, eventdata, handles)

function factorotsu_Callback(hObject, eventdata, handles)


function threshlarge_Callback(hObject, eventdata, handles)

function threshsmall_Callback(hObject, eventdata, handles)


function idActin_Callback(hObject, eventdata, handles)
% hObject    handle to idActin (see GCBO)
% eventdata  reserved - to be defined in a future version of MATLAB
% handles    structure with handles and user data (see GUIDATA)

% Hints: get(hObject,'String') returns contents of idActin as text
%        str2double(get(hObject,'String')) returns contents of idActin as a double


function idVinculin_Callback(hObject, eventdata, handles)
% hObject    handle to idVinculin (see GCBO)
% eventdata  reserved - to be defined in a future version of MATLAB
% handles    structure with handles and user data (see GUIDATA)

% Hints: get(hObject,'String') returns contents of idVinculin as text
%        str2double(get(hObject,'String')) returns contents of idVinculin as a double


function idDAPI_Callback(hObject, eventdata, handles)
% hObject    handle to idDAPI (see GCBO)
% eventdata  reserved - to be defined in a future version of MATLAB
% handles    structure with handles and user data (see GUIDATA)

% Hints: get(hObject,'String') returns contents of idDAPI as text
%        str2double(get(hObject,'String')) returns contents of idDAPI as a double


function wghtorig_Callback(hObject, eventdata, handles)
% hObject    handle to wghtorig (see GCBO)
% eventdata  reserved - to be defined in a future version of MATLAB
% handles    structure with handles and user data (see GUIDATA)

% Hints: get(hObject,'String') returns contents of wghtorig as text
%        str2double(get(hObject,'String')) returns contents of wghtorig as a double


function throutl_Callback(hObject, eventdata, handles)
% hObject    handle to throutl (see GCBO)
% eventdata  reserved - to be defined in a future version of MATLAB
% handles    structure with handles and user data (see GUIDATA)

% Hints: get(hObject,'String') returns contents of throutl as text
%        str2double(get(hObject,'String')) returns contents of throutl as a double


function idActinFib_Callback(hObject, eventdata, handles)
% hObject    handle to idActinFib (see GCBO)
% eventdata  reserved - to be defined in a future version of MATLAB
% handles    structure with handles and user data (see GUIDATA)

% Hints: get(hObject,'String') returns contents of idActinFib as text
%        str2double(get(hObject,'String')) returns contents of idActinFib as a double


% --- Executes during object creation, after setting all properties.
function figure1_CreateFcn(hObject, eventdata, handles)
% hObject    handle to figure1 (see GCBO)
% eventdata  reserved - to be defined in a future version of MATLAB
% handles    empty - handles not created until after all CreateFcns called
