# Supplementary material for: Morphometric analysis of spread platelets identifies integrin αIIbβ3-specific contractile phenotype
Source: Sci Rep. 2018 Apr 3;8:5428. doi: 10.1038/s41598-018-23684-w (PMC5882949; doi:10.1038/s41598-018-23684-w)
Supplement: Supplementary file 3 — Dataset 1 [file 41598_2018_23684_MOESM3_ESM.zip › Workflow_Morphometrics/02_Edit_Cells/Edit_Cells.m]

function varargout = Edit_Cells(varargin)

% This GUI is part of software that accompanies the article
% "Morphometric analysis of spread platelets identifies integrin
% alphaIIb beta3-specific contractile phenotype", Scientific Reports, 2018
% please cite this work when using the code
% author: Ingmar Schoen, RCSI Dublin, (C)2018, ingmarschoen@rcsi.ie


% Edit_Cells M-file for Edit_Cells.fig
%      Edit_Cells, by itself, creates a new Edit_Cells or raises the existing
%      singleton*.
%
%      H = Edit_Cells returns the handle to a new Edit_Cells or the handle to
%      the existing singleton*.
%
%      Edit_Cells('CALLBACK',hObject,eventData,handles,...) calls the local
%      function named CALLBACK in Edit_Cells.M with the given input arguments.
%
%      Edit_Cells('Property','Value',...) creates a new Edit_Cells or raises the
%      existing singleton*.  Starting from the left, property value pairs are
%      applied to the GUI before Edit_Cells_OpeningFcn gets called.  An
%      unrecognized property name or invalid value makes property application
%      stop.  All inputs are passed to Edit_Cells_OpeningFcn via varargin.
%
%      *See GUI Options on GUIDE's Tools menu.  Choose "GUI allows only one
%      instance to run (singleton)".
%
% See also: GUIDE, GUIDATA, GUIHANDLES

% Edit the above text to modify the response to help Edit_Cells

% Last Modified by GUIDE v2.5 23-Jan-2018 20:35:38

% Begin initialization code - DO NOT EDIT
gui_Singleton = 1;
gui_State = struct('gui_Name',       mfilename, ...
                   'gui_Singleton',  gui_Singleton, ...
                   'gui_OpeningFcn', @Edit_Cells_OpeningFcn, ...
                   'gui_OutputFcn',  @Edit_Cells_OutputFcn, ...
                   'gui_LayoutFcn',  [] , ...
                   'gui_Callback',   []);
if nargin && ischar(varargin{1})
    gui_State.gui_Callback = str2func(varargin{1});
end

if nargout
    [varargout{1:nargout}] = gui_mainfcn(gui_State, varargin{:});
else
    gui_mainfcn(gui_State, varargin{:});
end
% End initialization code - DO NOT EDIT

%%
% --- Executes just before Edit_Cells is made visible.
function Edit_Cells_OpeningFcn(hObject, eventdata, handles, varargin)
% This function has no output args, see OutputFcn.
% hObject    handle to figure
% eventdata  reserved - to be defined in a future version of MATLAB
% handles    structure with handles and user data (see GUIDATA)
% varargin   command line arguments to Edit_Cells (see VARARGIN)

% Choose default command line output for Edit_Cells

global allpar hglob dat

handles.output = hObject;

% Update handles structure
guidata(hObject, handles);

hglob = handles;

entries={'delete',...
        'divide',...
        'cut',...
        'fill',...
        'undo last',...
        'reset'};
set(handles.processmenu,'String',entries);
processmenu_Callback(hObject,-1,handles);

% default parameters for allpar
% outline parameters
allpar.outline1 = 100;  %minimum object size [pixel]
allpar.outline2 = 1;  %message flag [0=suppress, 1=show]
% this latter setting also affects if you are prompted to enter a new file
% name or not when saving the mask


%%
% --- Outputs from this function are returned to the command line.
function varargout = Edit_Cells_OutputFcn(hObject, eventdata, handles) 

varargout{1} = handles.output;


%%
function directory_Callback(hObject, eventdata, handles)

% --- Executes during object creation, after setting all properties.
function directory_CreateFcn(hObject, eventdata, handles)

if ispc && isequal(get(hObject,'BackgroundColor'), get(0,'defaultUicontrolBackgroundColor'))
    set(hObject,'BackgroundColor','white');
end

%%
% --- Executes on button press in browse.
function browse_Callback(hObject, eventdata, handles)
global dat allpar

id1=get(handles.idactin,'String'); % get name of actin images
id2=get(handles.ext2nd,'String'); % get extension of mask images

p=get(handles.directory,'String'); % start directory for browsing
pn=uigetdir(p); % open dialog
if pn
    set(handles.directory,'String',pn); % set new directory
   
    allfiles=dir([pn filesep '*' id1 '*.tif']); % get file names of actin images
        
    l1=length(allfiles);   
    % get rid of these nasty mac dummy files
    for ii=l1:-1:1,
        if strncmp(allfiles(ii).name,'._',1),
            allfiles(ii) = [];
        end
    end
    l1=length(allfiles);
    
    dat.allnames1 = {};
    dat.allnames2 = {};
    % create names accordingly to convention
    for ii=1:l1,
        strii = allfiles(ii).name;
        dat.allnames1{ii} = strii;
        dat.allnames2{ii} = [strii(1:end-4) id2];
    end
    dat.current=1;
    dat.currentchanged=1;
         
    % Update slider values
    set(handles.chosepic,'Min',1);
    set(handles.chosepic,'Max',l1);
    set(handles.chosepic,'Value',1);
    set(handles.chosepic,'SliderStep',[1 1]/(l1-1));
        
    % update display
    fn1 = dat.allnames1{dat.current};
    fn2 = dat.allnames2{dat.current};
    set(handles.filename,'String',fn1);
    set(handles.filename2,'String',fn2);
 
    % import images
    dat.actin = imread([pn filesep fn1]);
    dat.mask = imread([pn filesep fn2]);
    dat.xlim = [0,size(dat.actin,1)]+0.5;
    dat.ylim = [0,size(dat.actin,2)]+0.5;
    
    % update display
    plotfig(handles);
    
end

%%
% --- Executes on slider movement when new file is selected.
function chosepic_Callback(hObject, ~, handles)

global dat allpar
dat.current=round(get(hObject,'Value')); % get file number from slider

% update display
fn1 = dat.allnames1{dat.current};
fn2 = dat.allnames2{dat.current};
set(handles.filename,'String',fn1);
set(handles.filename2,'String',fn2);
pn=get(handles.directory,'String');
  
% import images
dat.actin = imread([pn filesep fn1]);
dat.mask = imread([pn filesep fn2]);
dat.xlim = [0,size(dat.actin,1)]+0.5;
dat.ylim = [0,size(dat.actin,2)]+0.5;

dat.currentchanged=1;
plotfig(handles)

% --- Executes during object creation, after setting all properties.
function chosepic_CreateFcn(hObject, eventdata, handles)
if isequal(get(hObject,'BackgroundColor'), get(0,'defaultUicontrolBackgroundColor'))
    set(hObject,'BackgroundColor',[.9 .9 .9]);
end


% Executes when the slider in mins is moved
function mins_Callback(hObject, eventdata, handles)
global dat
minv=get(handles.mins,'Value');
set(handles.minv,'String',num2str(minv));
figure(7)
dat.xlim = get(gca,'XLim');
dat.ylim = get(gca,'YLim');
plotfig(handles)

% --- Executes during object creation, after setting all properties.
function mins_CreateFcn(hObject, eventdata, handles)
if isequal(get(hObject,'BackgroundColor'), get(0,'defaultUicontrolBackgroundColor'))
    set(hObject,'BackgroundColor',[.9 .9 .9]);
end
set(hObject,'Min',0);
set(hObject,'Max',1);
set(hObject,'Value',0);

% --- Executes on slider movement.
function maxs_Callback(hObject, eventdata, handles)
global dat
maxv=get(handles.maxs,'Value');
set(handles.maxv,'String',num2str(maxv));
figure(7)
dat.xlim = get(gca,'XLim');
dat.ylim = get(gca,'YLim');
plotfig(handles)

% --- Executes during object creation, after setting all properties.
function maxs_CreateFcn(hObject, eventdata, handles)
if isequal(get(hObject,'BackgroundColor'), get(0,'defaultUicontrolBackgroundColor'))
    set(hObject,'BackgroundColor',[.9 .9 .9]);
end
set(hObject,'Min',0);
set(hObject,'Max',1);
set(hObject,'Value',1);

function minv_Callback(hObject, eventdata, handles)
global dat
minv=str2double(get(handles.minv,'String'));
set(handles.mins,'Value', minv);
figure(7)
dat.xlim = get(gca,'XLim');
dat.ylim = get(gca,'YLim');
plotfig(handles);

function minv_CreateFcn(hObject, eventdata, handles)
if ispc && isequal(get(hObject,'BackgroundColor'), get(0,'defaultUicontrolBackgroundColor'))
    set(hObject,'BackgroundColor','white');
end

function maxv_Callback(hObject, eventdata, handles)
global dat
maxv=str2double(get(handles.maxv,'String'));
set(handles.maxs,'Value', maxv);
figure(7)
dat.xlim = get(gca,'XLim');
dat.ylim = get(gca,'YLim');
plotfig(handles);

function maxv_CreateFcn(hObject, eventdata, handles)
if ispc && isequal(get(hObject,'BackgroundColor'), get(0,'defaultUicontrolBackgroundColor'))
    set(hObject,'BackgroundColor','white');
end

% --- Executes on button press in minp.
function minp_Callback(hObject, eventdata, handles)
global dat
set(handles.minv,'String','0');
set(handles.mins,'Value', 0);
figure(7)
dat.xlim = get(gca,'XLim');
dat.ylim = get(gca,'YLim');
plotfig(handles);

% --- Executes on button press in maxp.
function maxp_Callback(hObject, eventdata, handles)
global dat
set(handles.maxv,'String','1');
set(handles.maxs,'Value', 1);
figure(7)
dat.xlim = get(gca,'XLim');
dat.ylim = get(gca,'YLim');
plotfig(handles);

% --- Executes on button press in auto.
function auto_Callback(hObject, eventdata, handles)
global dat
lh = stretchlim(dat.raw(1));
set(handles.minv,'String', num2str(lh(1)));
set(handles.maxv,'String', num2str(lh(2)));
set(handles.mins,'Value', (lh(1)));
set(handles.maxs,'Value', (lh(2)));
figure(7)
dat.xlim = get(gca,'XLim');
dat.ylim = get(gca,'YLim');
plotfig(handles)

% --- Executes during object creation, after setting all properties.
function idActin_CreateFcn(hObject, eventdata, handles)

if ispc && isequal(get(hObject,'BackgroundColor'), get(0,'defaultUicontrolBackgroundColor'))
    set(hObject,'BackgroundColor','white');
end
set(hObject,'String','actin');

function idActin_Callback(hObject, eventdata, handles)


% --- Executes during object creation, after setting all properties.
function filename_CreateFcn(hObject, eventdata, handles)

if ispc && isequal(get(hObject,'BackgroundColor'), get(0,'defaultUicontrolBackgroundColor'))
    set(hObject,'BackgroundColor','white');
end

function filename_Callback(hObject, eventdata, handles)

%
% --- Executes during object creation, after setting all properties.
function filename2_CreateFcn(hObject, eventdata, handles)

if ispc && isequal(get(hObject,'BackgroundColor'), get(0,'defaultUicontrolBackgroundColor'))
    set(hObject,'BackgroundColor','white');
end

function filename2_Callback(hObject, eventdata, handles)

%%
% --- Executes on button press in processgo.
function processgo_Callback(hObject, eventdata, handles)
global dat allpar hglob

figure(7)
dat.xlim = get(gca,'XLim');
dat.ylim = get(gca,'YLim');
himage = imhandles(7);

minobjsize = allpar.outline1;
msgflag = allpar.outline2;

switch allpar.process
    
    case 1 %delete
        %%
        dat.labelmaskbackup = dat.labelmask;
        L = dat.labelmask;
        bw1 = (L>0);
        % message
        if msgflag
            message = sprintf(...
                ['Draw a ROI. All cells touching this ROI '...
                'will be deleted. '...
                'When finished, double-click on it.']);
            uiwait(msgbox(message));
        end
        hFH = imfreehand(gca);
        wait(hFH);
        % Create a binary image ("mask") from the ROI object.
        bwi = hFH.createMask(himage(2));
        % determine which cell(s) is(are) marked
        celllabels = unique(L(bwi));
        celllabels = celllabels(celllabels>0);
        display(celllabels);
        % delete that(these) cell(s)
        for i=1:length(celllabels)
            bw1(L==celllabels(i)) = 0;
        end
        % save into global variable
        L = bwlabel(bw1,4);
        dat.labelmask = L;
        
    case 2 %divide
        %%       
        dat.labelmaskbackup = dat.labelmask;
        L = dat.labelmask;
        bw1 = (L>0);
        % message
        if msgflag
            message = sprintf(...
                ['Draw dividing line between cells. '...
                'When finished, double-click on it.']);
            uiwait(msgbox(message));
        end
        hFH = imfreehand(gca,'Closed',0);
        wait(hFH);
        % Create a binary image ("mask") from the ROI object.
        % a bit complicated: need to close line between
        % points
        P0 = hFH.getPosition;
        D = [0; cumsum(sum(abs(diff(P0)),2))]; % Need the distance between points...
        if numel(unique(D))<numel(D)
            [D, ia] = unique(D); % ensure that this does not contain duplicate points
            P0 = P0(ia,:);
        end
        P = interp1(D,P0,D(1):.5:D(end)); % ...to close the gaps
        P = unique(round(P),'rows');
        S = sub2ind(size(bw1),P(:,2),P(:,1));
        bw1(S) = 0;
        %remove small objects
        bw1 = bwareaopen(bw1,minobjsize,4);
        % save into global variable
        L = bwlabel(bw1,4);
        dat.labelmask = L;
        
    case 3 %cut
        %%
        dat.labelmaskbackup = dat.labelmask;
        L = dat.labelmask;
        bw1 = (L>0);
        % message
        if msgflag
            message = sprintf(...
                ['Draw region that shall be cut off. '...
                'When finished, double-click on it.']);
            uiwait(msgbox(message));
        end
        hFH = imfreehand(gca);
        wait(hFH);
        % Create a binary image ("mask") from the ROI object.
        bwi = hFH.createMask(himage(2));
        % delete that(these) cell(s)
        bw1(bwi) = 0; 
        %remove small objects
        bw1 = bwareaopen(bw1,minobjsize,4);
        % save into global variable
        L = bwlabel(bw1,4);
        dat.labelmask = L;
        
    case 4 %fill
        %%
        dat.labelmaskbackup = dat.labelmask;
        L = dat.labelmask;
        bw1 = (L>0);
        % message
        if msgflag
            message = sprintf(...
                ['Draw region that shall be filled. '...
                'When finished, double-click on it.']);
            uiwait(msgbox(message));
        end
        hFH = imfreehand(gca);
        wait(hFH);
        % Create a binary image ("mask") from the ROI object.
        bwi = hFH.createMask(himage(2));
        % delete that(these) cell(s)
        bw1(bwi) = 1;
        
        % save into global variable
        L = bwlabel(bw1,4);
        dat.labelmask = L;
            
      case 5 % undo last
        %%
        dat.labelmask = dat.labelmaskbackup;
                
    case 6 %reset
        %%
        y2s = logical(dat.raw(:,:,2));
        L = bwlabel(y2s,4);
        dat.labelmask = L;
        dat.labelmaskbackup = L;
            
end

% update display
plotfig(handles);

%%
% --- Executes on selection change in processmenu.
function processmenu_Callback(hObject, eventdata, handles)

global allpar
allpar.process=get(handles.processmenu,'Value');

% --- Executes during object creation, after setting all properties.
function processmenu_CreateFcn(hObject, eventdata, handles)

if ispc && isequal(get(hObject,'BackgroundColor'), get(0,'defaultUicontrolBackgroundColor'))
    set(hObject,'BackgroundColor','white');
end

% --- Executes on button press in parprocess.
function parprocess_Callback(hObject, eventdata, handles)

global allpar

textvar={'minimum object size [pixel]',...
    'show messages [1=show, 0=suppress]'};
defans={num2str(allpar.outline1),...
    num2str(allpar.outline2)};
answer=inputdlg(textvar,'Parameters for mask refinement',1,defans);
if ~isempty(answer)
allpar.outline1=str2double(answer(1));
allpar.outline2=str2double(answer(2));
end


function idactin_Callback(hObject, eventdata, handles)
% hObject    handle to idactin (see GCBO)
% eventdata  reserved - to be defined in a future version of MATLAB
% handles    structure with handles and user data (see GUIDATA)

% Hints: get(hObject,'String') returns contents of idactin as text
%        str2double(get(hObject,'String')) returns contents of idactin as a double


% --- Executes during object creation, after setting all properties.
function idactin_CreateFcn(hObject, eventdata, handles)
% hObject    handle to idactin (see GCBO)
% eventdata  reserved - to be defined in a future version of MATLAB
% handles    empty - handles not created until after all CreateFcns called

% Hint: edit controls usually have a white background on Windows.
%       See ISPC and COMPUTER.
if ispc && isequal(get(hObject,'BackgroundColor'), get(0,'defaultUicontrolBackgroundColor'))
    set(hObject,'BackgroundColor','white');
end


function facover_Callback(hObject, eventdata, handles)
% hObject    handle to facover (see GCBO)
% eventdata  reserved - to be defined in a future version of MATLAB
% handles    structure with handles and user data (see GUIDATA)
global dat
figure(7)
dat.xlim = get(gca,'XLim');
dat.ylim = get(gca,'YLim');
plotfig(handles);

% --- Executes during object creation, after setting all properties.
function facover_CreateFcn(hObject, eventdata, handles)
% hObject    handle to facover (see GCBO)
% eventdata  reserved - to be defined in a future version of MATLAB
% handles    empty - handles not created until after all CreateFcns called

% Hint: edit controls usually have a white background on Windows.
%       See ISPC and COMPUTER.
if ispc && isequal(get(hObject,'BackgroundColor'), get(0,'defaultUicontrolBackgroundColor'))
    set(hObject,'BackgroundColor','white');
end

function figure1_CreateFcn(hObject, eventdata, handles)

function figure1_DeleteFcn(hObject, eventdata, handles)

function ext2nd_Callback(hObject, eventdata, handles)
% hObject    handle to ext2nd (see GCBO)
% eventdata  reserved - to be defined in a future version of MATLAB
% handles    structure with handles and user data (see GUIDATA)

% Hints: get(hObject,'String') returns contents of ext2nd as text
%        str2double(get(hObject,'String')) returns contents of ext2nd as a double


% --- Executes during object creation, after setting all properties.
function ext2nd_CreateFcn(hObject, eventdata, handles)
% hObject    handle to ext2nd (see GCBO)
% eventdata  reserved - to be defined in a future version of MATLAB
% handles    empty - handles not created until after all CreateFcns called

% Hint: edit controls usually have a white background on Windows.
%       See ISPC and COMPUTER.
if ispc && isequal(get(hObject,'BackgroundColor'), get(0,'defaultUicontrolBackgroundColor'))
    set(hObject,'BackgroundColor','white');
end


% --- Executes on button press in savemask.
function savemask_Callback(hObject, eventdata, handles)
% hObject    handle to savemask (see GCBO)
% eventdata  reserved - to be defined in a future version of MATLAB
% handles    structure with handles and user data (see GUIDATA)

global dat allpar

% update display
pn=get(handles.directory,'String');
fn2 = dat.allnames2{dat.current};

% naming: automatically if messages turned off
msgflag = allpar.outline2;
if msgflag
    [file,path] = uiputfile([pn filesep fn2],'File name for saving mask');
else
    file = fn2;
    path = pn;
end

% convert label mask to binary mask and save
if file
    L = dat.labelmask;
    bw0 = uint8(L>0)*255;
    imwrite(bw0, [path filesep file]);
    dat.mask = bw0;
    dat.labelmaskbackup = L;
end

function plotfig(handles)
global dat 

maxv=str2double(get(handles.maxv,'String'));
minv=str2double(get(handles.minv,'String'));

if dat.currentchanged

    % channel 1
    x1=double(dat.actin);
    x1=double(x1-min(x1(:)));
    y1=(x1)/(max(x1(:)));
    
    % channel 2
    x2=logical(dat.mask);
    x2=double(x2-min(x2(:)));
    y2=(x2)/(max(x2(:)));
    
    % 
    dat.currentchanged=0;
    
    y=zeros([size(y1) 2]);
    y(:,:,1)=y1;
    y(:,:,2)=y2;
    dat.raw=y;
    
    y2s = logical(y(:,:,2));
    L = bwlabel(y2s,4);
    dat.labelmask = L;
    dat.labelmaskbackup = L;
    
else
    y=dat.raw;
end

y1s=imadjust(y(:,:,1),[minv maxv],[0 1],1);
L = dat.labelmask;
rgb = label2rgb(L,'jet','k','shuffle');
facover=str2double(get(handles.facover,'String'));
facover=max([0.01, min([facover,1.0])]);


figure(7)
imshow(y1s)
colormap gray
% axis equal
% axis off
hold on
hg = imshow(rgb);
hold off
set(hg,'AlphaData',facover)
set(gca,'XLim',dat.xlim);
set(gca,'YLim',dat.ylim);
