# Supplementary material for: Morphometric analysis of spread platelets identifies integrin αIIbβ3-specific contractile phenotype
Source: Sci Rep. 2018 Apr 3;8:5428. doi: 10.1038/s41598-018-23684-w (PMC5882949; doi:10.1038/s41598-018-23684-w)
Supplement: Supplementary file 3 — Dataset 1 [file 41598_2018_23684_MOESM3_ESM.zip › Workflow_Morphometrics/03_Process_Cells/Compare_Populations.m]

function cellstats = Compare_Populations()

% This code is part of software that accompanies the article
% "Morphometric analysis of spread platelets identifies integrin
% alphaIIb beta3-specific contractile phenotype", Scientific Reports, 2018
% please cite this work when using the code
% author: Ingmar Schoen, RCSI Dublin, (C)2018, ingmarschoen@rcsi.ie

% This code is meant to manually combine datasets into larger datasets
%
% it is either used to pool data under the very same condition
% OR
% combine data that shall be compared with each other, for example:
% different concentrations of a dose-response curve, OR
% different name tags (=adhesion proteins, donors, treatments)

% first cellstats file
[fn, pn] = uigetfile('*.mat',...
    'Select cellstats file #1',...
    'cellstats.mat');
if fn ~= 0
    all = load([pn fn],'cellstats');
    % annotation
    if isfield(all.cellstats,'tag')
        existtag = true;
        dftag = strjoin(unique({all.cellstats(:).tag}),', ');
    else
        existtag = false;
        dftag = 'Donor 1';
    end
    if isfield(all.cellstats,'dose')
        existdose = true;
        dfdose = strjoin(strsplit(num2str(unique([all.cellstats.dose]))),', ');
    else
        existdose = false;
        dfdose = '0.0';
    end
    % interactive user input
    dlg_title = 'Annotation of dataset #1';
    prompt = {'Enter name tag for data:','Concentration of drug [�M]:'};
    answer =inputdlg(prompt,dlg_title,1,{dftag,dfdose});
    % add/update field values to/in structure
    nelem = size(all.cellstats,2);
    if ~(strcmp(dftag,answer{1}) && existtag) % did not exist or was changed
        dftag = answer{1};
        for k = 1:nelem
            all.cellstats(k).tag = dftag;
        end
    end
    if ~(strcmp(dfdose,answer{2}) && existdose) % did not exist or was changed
        dfdose = answer{2};
        for k = 1:nelem
            all.cellstats(k).dose = str2double(dfdose);
        end
    end
    % guarantee compatibility
    if ~isfield(all.cellstats,'source')
        for k = 1:nelem
            all.cellstats(k).source = 'n.d.';
        end
    end
    % copy into new common variable
    cellstats = all.cellstats;
else
    disp('loading aborted by user');
    return;
end

% more cellstats files
i = 2;
pn0 = pn;
while fn ~= 0
    [fn, pn] = uigetfile([pn '*.mat'],...
        ['Select cellstats file #' num2str(i)]);
    if fn ~= 0 
        ci = load([pn fn],'cellstats');
        % annotation
        if isfield(ci.cellstats,'tag')
            existtag = true;
            dftag = strjoin(unique({ci.cellstats(:).tag}),', ');  
        else
            existtag = false;
        end
        if isfield(ci.cellstats,'dose')
            existdose = true;
            dfdose = strjoin(strsplit(num2str(unique([ci.cellstats.dose]))),', ');
        else
            existdose = false;
        end
        % interactive user input
        dlg_title = ['Annotation of dataset #' num2str(i)];
        prompt = {'Enter name tag for data:','Concentration of drug [�M]:'};
        answer =inputdlg(prompt,dlg_title,1,{dftag,dfdose});
%         dftag = answer{1};
%         dfdose = answer{2};
        % add/update field values to/in structure
        nelem = size(ci.cellstats,2);
        if ~(strcmp(dftag,answer{1}) && existtag) % did not exist or was changed
            dftag = answer{1};
            for k = 1:nelem
                ci.cellstats(k).tag = dftag;
            end
        end
        if ~(strcmp(dfdose,answer{2}) && existdose) % did not exist or was changed
            dfdose = answer{2};
            for k = 1:nelem
                ci.cellstats(k).dose = str2double(dfdose);
            end
        end
        % guarantee compatibility
        if ~isfield(ci.cellstats,'source')
            for k = 1:nelem
                ci.cellstats(k).source = 'n.d.';
            end
        end
        % amend new data to existing structure
        cellstats = [cellstats, ci.cellstats];
        i = i+1;
        pn0 = pn;
    else
        i=i-1;
        disp(['loading of ' num2str(i) ' files completed, now saving...']);
    end
end


% SAVING
[fn, pn] = uiputfile([pn0 '*.mat'],...
        'Select file to write for combined cellstats');
if fn ~= 0
    save([pn filesep fn], 'cellstats');
else
    disp('saving aborted by user');
    return;
end
