# Supplementary material for: Morphometric analysis of spread platelets identifies integrin αIIbβ3-specific contractile phenotype
Source: Sci Rep. 2018 Apr 3;8:5428. doi: 10.1038/s41598-018-23684-w (PMC5882949; doi:10.1038/s41598-018-23684-w)
Supplement: Supplementary file 3 — Dataset 1 [file 41598_2018_23684_MOESM3_ESM.zip › Workflow_Morphometrics/03_Process_Cells/Process_Cells.m]

function cellstats = Process_Cells(arealimits)

% This code is part of software that accompanies the article
% "Morphometric analysis of spread platelets identifies integrin
% alphaIIb beta3-specific contractile phenotype", Scientific Reports, 2018
% please cite this work when using the code
% author: Ingmar Schoen, RCSI Dublin, (C)2018, ingmarschoen@rcsi.ie

% creates single cell statistics, processes all images in a folder
% image folder needs to contain original images (*.tif) and masks (*.png)
% 
% INPUT:
%   arealimits:     threshold of spread size, only applied for display.
%                   can be changed later by running Display_Morphometrics
%                   again
% OUTPUT:
%   cellstats:      cell array with all single cell parameters
%

if nargin < 1
    arealimits = 5.; % default minimum size [in �m^2]
end

pixelsize = 0.0601; % in um for Leica 63x 2x zoom, 2048x2048 pixel

cellstats = struct(); 
% initialize output structure
% cellstats.id: cell ID
% cellstats.area: cell area [um^2]s
% cellstats.major: major axis fitting ellipse [um]
% cellstats.minor: minor axis fitting ellipse [um]
% cellstats.ellip: ratio major/minor axis [1]
% cellstats.perim: perimeter [um]
% cellstats.circ: circularity [1]
% cellstats.fibarea: area in cell occupied by actin filaments [um^2]
% cellstats.order: order parameter whole cell [1]
% cellstats.radS: radial order of actin filaments, single cell measure 
% cellstats.circ2nd: circular profile of 2nd channel intensity
%   counter clockwise; [x y int]
% cellstats.circ2ndstd: standard deviation of circular 2nd channel intensity

% select folder with image files
currentfolder = pwd;
currentfolder = uigetdir(currentfolder);
cd(currentfolder);

% user input: tag name and concentration for annotation purposes
% interactive user input
dlg_title = 'Annotation of dataset';
prompt = {'Identifier Actin','Identifier Vinculin','Identifier 3rd colour',...
    'Enter name tag for data:','Concentration of drug [�M]:'};
answer =inputdlg(prompt,dlg_title,1,{'Actin','Vinculin','','Donor 1','0.0'});
idAct = answer{1};
idVinc = answer{2};
id3rd = answer{3}; % not used so far
dftag = answer{4};
dfdose = answer{5};

% list existing files
allfs = dir;
allfns = {allfs.name};
% Outline masks
fisoutl = regexp(allfns,'^[^.].*Outline.png');
idxoutl = false(size(allfns));
for i=1:length(idxoutl)
    idxoutl(i) = ~isempty(cell2mat(fisoutl(i)));
end

% create new folder for saving
mkdir('output');

% number of image sets
idxsets = 1:length(idxoutl);
idxsets = idxsets(idxoutl);
n = length(idxsets);

% loop through image sets
idxobj = 0; % idx for objects in all images

% output in one postscript file
pfnout = '.\output\CellStats.ps';
if exist(pfnout, 'file') == 2 % avoid appending to an existing file
    delete(pfnout);
end
% create figure for postscript output
close all
figure(11);

for i=1:n
    
    fn = allfns{idxsets(i)};
    disp(fn);
    % read outline mask
    imoutl = imread(fn);
    
    % check which other files are present
    fnbase = fn(1:strfind(fn,'Outline.png')-2);
    existflags = false([5 1]);
    
    % original actin image
    fnact = [fnbase '.tif'];
    if exist(fnact, 'file') == 2
        existflags(1) = true;
        % read file
        imact = double(imread(fnact));
        % normalize to 0...1
        imact = imact - min(imact(:));
        imact = imact./max(imact(:));
    end
    
    % actin filament mask
    fnfib = [fnbase '_Filaments.png'];
    if exist(fnfib, 'file') == 2
        existflags(2) = true;
        % read mask
        imfib = imread(fnfib);
    end
    
    % actin filament angles
    fnang = [fnbase '_Angles.png'];
    if exist(fnang, 'file') == 2
        existflags(3) = true;
        imang = double(imread(fnang));
        imang = (imang./65535.-0.5)*pi; % between -pi/2...pi/2
     end

    % 2nd color channel
    
    % first color channel file names
    fnbody = fn(1:(strfind(fnact,idAct)-1));
    fsbody = regexp(allfns,['^', fnbody]);
    % second color channel file names
    fsbody2 = regexp(allfns,['^[^.].*' idVinc '*.tif']);
%     fsbody = regexp(allfns,['^', fnbody]);
%     fsbody2 = regexp(allfns,'^((?!Actin).)*$');
    for k=1:length(allfns)
        if (~isempty(cell2mat(fsbody(k))))&&(~isempty(cell2mat(fsbody2(k))))
            fn2nd = allfns{k};
            existflags(4) = true;
            % load image
            im2nd = double(imread(fn2nd));
            % rescale to 0...1
            im2nd = im2nd-min(im2nd(:));
            im2nd = im2nd./max(im2nd(:));
            break
        end
    end
    
    % third color channel file names (not used so far)
    fsbody3 = regexp(allfns,['^[^.].*' id3rd '*.tif']);
    for k=1:length(allfns)
    if (~isempty(cell2mat(fsbody(k))))&&(~isempty(cell2mat(fsbody3(k))))
        fn3rd = allfns{k};
        existflags(5) = true;
        % load image
        im2nd = double(imread(fn3rd));
        % rescale to 0...1
        im3rd = im3rd-min(im3rd(:));
        im3rd = im3rd./max(im3rd(:));
        break
    end
    end
    
    % number of objects in mask
    L = bwlabel(imoutl,4);
    nobj = max(L(:));
    
    % work on individual objects
    for iobj = 1:nobj
        idxobj = idxobj+1;
        idxstr = num2str(idxobj);
        fnpart2 = [num2str(zeros([4-length(idxstr),1]))' idxstr];
        % figure for output
        clf(11);
        
        % outline mask
        % cropp mask to only this cell, save
        bw = (L==iobj);
        bws = cropim2obj(bw);
        fnout = ['.\output\cell' fnpart2 '_Outline.png'];
        imwrite(bws,fnout);
        % single cell area statistics
        stati = regionprops(bws,'Area','MajorAxisLength',...
            'MinorAxisLength','Perimeter');
        cellstats(idxobj).id = idxobj;
        cellstats(idxobj).source = fnbase;
        cellstats(idxobj).area = stati.Area*pixelsize^2;
        cellstats(idxobj).major = stati.MajorAxisLength*pixelsize;
        cellstats(idxobj).minor = stati.MinorAxisLength*pixelsize;
        cellstats(idxobj).perim = stati.Perimeter*pixelsize;
        cellstats(idxobj).ellip = stati.MajorAxisLength/stati.MinorAxisLength;
        cellstats(idxobj).circ = stati.Perimeter/(sqrt(stati.Area/pi)*2*pi);

        % actin image
        if existflags(1)
            acts = cropim2obj(bw,imact);
            fnout = ['.\output\cell' fnpart2 '_Actin.tif'];
            % normalize intensities within outline to 0...1
            acts = acts-min(acts(bws));
            acts = acts./max(acts(bws));
            % save single cell actin image
            imwrite(uint16(65535*acts.*bws),fnout);
            % rescale for display
            ul = quantile(acts(bws),0.95);
            subplot(2,3,1);
            imshow(acts,[0 ul]);
            colormap hot;
        end
        
        % 2nd color image
        if existflags(4)
            s2nd = cropim2obj(bw,im2nd);
            % normalize intensities within outline to 0...1
            s2nd = s2nd-min(s2nd(bws));
            s2nd = s2nd./max(s2nd(bws));
            fnout = ['.\output\cell' fnpart2 '_2ndColor.tif'];
            % save single cell image 2nd color
            imwrite(uint16(65535*s2nd.*bws),fnout);
            % rescale for display
            ul = quantile(s2nd(bws),0.97);
            subplot(2,3,4);
            imshow(s2nd,[0 ul]);
            colormap hot;
            [cellstats(idxobj).circ2nd,~] = circprofile(bws,s2nd);  
            [cellstats(idxobj).circ2ndfit,cellstats(idxobj).circ2ndampls]=...
                periodicsinefit(cellstats(idxobj).circ2nd(:,1),5);
        end
        
        % actin filaments: mask+angle
        if existflags(2) && existflags(3)
            fibs = cropim2obj(bw,imfib);
            fibs = fibs .* bws;
            % save cropped fibril mask
            fnout = ['.\output\cell' fnpart2 '_Filaments.png'];
            imwrite(fibs,fnout);
            fibs = logical(fibs);
            cellstats(idxobj).fibarea = bwarea(fibs)*pixelsize^2;
            angs = cropim2obj(bw,imang);
            fnout = ['.\output\cell' fnpart2 '_Angles.png'];
            % save cropped orientation image with values
            angs2file = uint16((angs./pi + 0.5).*65535);
            imwrite(angs2file,fnout);
            % ...or as rgb version
            angsrgb = ind2rgb(angs2file/256, hsv(256));
            angsrgb = bsxfun(@times, angsrgb, cast(fibs,'like',angsrgb));
            fnout = ['.\output\cell' fnpart2 '_Filaments.bmp'];
            imwrite(angsrgb,fnout);
            % display
            subplot(2,3,2);
            imshow(angsrgb);
            
            % fibre alignment parameter, weighted by actin intensity
            % for averaging, stretch by factor 2 to span full 360� circle, 
            % average in complex space, then divide by 2 again
            avang = angle(sum(acts(fibs).*exp(1i*2*angs(fibs))))/2;
            % calculate order parameter
            order = sum(acts(fibs).*cos(2*(angdiff2lines(angs(fibs),avang,-pi/2))))/...
                sum(acts(fibs));
            cellstats(idxobj).order = order;
            
            % image of radial order
            [angsrgb, imradS] = radialorderimages(bws,fibs,angs);
            fnout = ['.\output\cell' fnpart2 '_RadialOrder.bmp'];
            imwrite(angsrgb,fnout);
            % display in plot
            subplot(2,3,3);
            imshow(angsrgb);
            % radial order, weighted by actin intensity
            cellstats(idxobj).radS = sum(acts(fibs).*imradS(fibs))/sum(acts(fibs));
            
            % add title to sheet
            subplot(2,3,6)
            text(0.,0.8,{['cell' fnpart2]; ...
                ['area=' num2str(cellstats(idxobj).area,3) '�m^2'];...
                ['ellipticity=' num2str(cellstats(idxobj).ellip,2)];...
                ['fibre alignment=' num2str(cellstats(idxobj).order,2)];...
                ['radial order=' num2str(cellstats(idxobj).radS,2)]});
            axis off
        end
        
        % add tags for name and dose
        cellstats(idxobj).tag = dftag;
        cellstats(idxobj).dose = str2double(dfdose);
        
        % output into single ps file
        print(11, '-append', '-dpsc2', pfnout);
    
    end

end

disp('now saving cellstats')
save('.\output\cellstats.mat','cellstats');

% statistics over all cells
% save figures automatically, without 
disp('now creating overall stats')
out = Display_Morphometrics(cellstats,arealimits);
disp('save as MATLAB fig')
saveas(out,'.\output\cellstatsall.fig','fig');
disp('save as eps')
saveas(out,'.\output\cellstatsall.eps','eps');
disp('finished')

putvar(cellstats);
