# Supplementary material for: Morphometric analysis of spread platelets identifies integrin αIIbβ3-specific contractile phenotype
Source: Sci Rep. 2018 Apr 3;8:5428. doi: 10.1038/s41598-018-23684-w (PMC5882949; doi:10.1038/s41598-018-23684-w)
Supplement: Supplementary file 3 — Dataset 1 [file 41598_2018_23684_MOESM3_ESM.zip › Workflow_Morphometrics/04_Visualize_Data/Display_Comparison.m]

function out = Display_Comparison(cellstats,arealimits,ngrp)

% This code is part of software that accompanies the article
% "Morphometric analysis of spread platelets identifies integrin
% alphaIIb beta3-specific contractile phenotype", Scientific Reports, 2018
% please cite this work when using the code
% author: Ingmar Schoen, RCSI Dublin, (C)2018, ingmarschoen@rcsi.ie

% Display_Comparison makes a statistical comparison of different groups
% The groups are identified according to either name tags or concentration
%
% INPUTS
%   cellstats:  cell array constructed by Combine_Populations, 
%               containing different groups
%   arealimits: possibility to restrict analysis to [min max] area
%               
% OUTPUT:
%   out:        figure handle


% Font size in figures
fs = 8;
fn = 'Arial';
% statistical significance level
plevel = 0.001;
% width of box plot = number of groups that could be displayed
if nargin < 3
    ngrp = 8;
end

% extract data
[numberstats, allcircampls, alltags] = cellstats2mat(cellstats);

% set range
if nargin < 2
    arealims = [5, Inf]; % default
else
    if length(arealimits) == 1 % lower threshold only
        arealims = [arealimits, Inf];
    else
        arealims = arealimits(1:2); % range [min  max]
    end
end
% and filter accordingly
filtercrit = (numberstats(:,1)>arealims(1))&...
            (numberstats(:,1)<arealims(2));
% additionally make sure that the fibre statistics are present        
validprofile = (numberstats(:,7)~=0)&...
    (numberstats(:,8)~=0)&...
    (numberstats(:,9)~=0);
% combined filter
idxgood = find(validprofile&filtercrit);
allstat = numberstats(idxgood,:);
alltagsgood = alltags(idxgood);


% find out which criterium was varied: tag or dose
ntag = numel(unique(alltagsgood));
ndose = numel(unique(allstat(:,11)));
if ntag > 1 && ndose == 1
    tagdose = true;
    ngrp = max([ngrp, ntag]);
else
    if ntag == 1 && ndose > 1
        tagdose = false;
        ngrp = ndose;
    else
        if ntag == 1 && ndose == 1
            disp('only 1 category present');
            return;
        else
            choice = questdlg('Several tags and concentrations present - how to continue?',...
                'Choice','Dose','Tags','Cancel');
            switch choice
                case 'Dose'
                    tagdose = false;
                case 'Tags'
                    tagdose = true;
                case 'Cancel'
                    return;
            end     
        end
    end
end


% visual output
out = figure(2);
set(out, 'Position', [150 200 1400 670]);
clf('reset');

% BOXPLOTS and STATISTICAL TESTS

% boxplots of area for all cells
subplot(3,4,1);
cla reset;
if tagdose
    groups = alltags;
else
    groups = numberstats(:,11);
end
ngrp2 = numel(unique(groups));
ngrp = max([ngrp,ngrp2]);
boxplotIngmar(numberstats(:,1),groups,ngrp);
title('spreading area of all cells','FontSize',fs,'FontName',fn)
set(gca,'FontSize',fs,'FontName',fn);
ylabel('area [�m^2]','FontSize',fs,'FontName',fn);
% plot means as circles
mns = grpstats(numberstats(:,1),groups','mean');
plotmeans(mns);
% statistical testing and display of p-values in table
[t, testtxt, ctype] = pvaluetableKW(numberstats(:,1),groups,plevel,out);
pos = get(subplot(3,4,2),'position');
delete(subplot(3,4,2));
set(t,'units','normalized')
set(t,'position',pos.*[1,1,1,0.9])
annotation('textbox',...
    [pos(1),pos(2)+0.95*pos(4),pos(3),0.1*pos(4)],...
    'String',[testtxt ' with ' ctype],'Units','pixels',...
    'HorizontalAlignment','center','VerticalAlignment','middle',...
    'FontSize',fs,'FontName',fn);


inrange = ['(' num2str(arealims(1)) ',' num2str(arealims(2)) ') �m^2'];

% boxplots for area of cells within arealimits 
subplot(3,4,3);
cla reset;
if tagdose
    groups = alltagsgood;
else
    groups = allstat(:,11);
end
boxplotIngmar(allstat(:,1),groups,ngrp);
title(['spreading area of cells ' inrange] ,'FontSize',fs,'FontName',fn)
set(gca,'FontSize',fs,'FontName',fn);
ylabel('area [�m^2]','FontSize',fs,'FontName',fn);
% plot means as circles
mns = grpstats(allstat(:,1),groups','mean');
plotmeans(mns);
% statistical testing and display of p-values in table
[t, testtxt, ctype] = pvaluetableKW(allstat(:,1),groups,plevel,out);
pos = get(subplot(3,4,4),'position');
delete(subplot(3,4,4));
set(t,'units','normalized')
set(t,'position',pos.*[1,1,1,0.9])
annotation('textbox',...
    [pos(1),pos(2)+0.95*pos(4),pos(3),0.1*pos(4)],...
    'String',[testtxt ' with ' ctype],'Units','pixels',...
    'HorizontalAlignment','center','VerticalAlignment','middle',...
    'FontSize',fs,'FontName',fn);

% boxplots for ellipticity
subplot(3,4,5);
cla reset;
boxplotIngmar(allstat(:,4),groups,ngrp);
title(['ellipticity of cells ' inrange] ,'FontSize',fs,'FontName',fn)
set(gca,'FontSize',fs,'FontName',fn);
ylabel('major/minor axis','FontSize',fs,'FontName',fn);
ylim([1,3]);
% plot means as circles
mns = grpstats(allstat(:,4),groups','mean');
plotmeans(mns);
% statistical testing and display of p-values in table
[t, testtxt, ctype] = pvaluetableKW(allstat(:,4),groups,plevel,out);
pos = get(subplot(3,4,6),'position');
delete(subplot(3,4,6));
set(t,'units','normalized')
set(t,'position',pos.*[1,1,1,0.9])
annotation('textbox',...
    [pos(1),pos(2)+0.95*pos(4),pos(3),0.1*pos(4)],...
    'String',[testtxt ' with ' ctype],'Units','pixels',...
    'HorizontalAlignment','center','VerticalAlignment','middle',...
    'FontSize',fs,'FontName',fn);

% boxplots for fibre alignment
subplot(3,4,7);
cla reset;
boxplotIngmar(allstat(:,8),groups,ngrp);
title(['fibre alignment of cells ' inrange] ,'FontSize',fs,'FontName',fn)
set(gca,'FontSize',fs,'FontName',fn);
ylabel('fibre alignment','FontSize',fs,'FontName',fn);
ylim([0,1]);
% plot means as circles
mns = grpstats(allstat(:,8),groups','mean');
plotmeans(mns);
% statistical testing and display of p-values in table
[t, testtxt, ctype] = pvaluetableKW(allstat(:,8),groups,plevel,out);
pos = get(subplot(3,4,8),'position');
delete(subplot(3,4,8));
set(t,'units','normalized')
set(t,'position',pos.*[1,1,1,0.9])
annotation('textbox',...
    [pos(1),pos(2)+0.95*pos(4),pos(3),0.1*pos(4)],...
    'String',[testtxt ' with ' ctype],'Units','pixels',...
    'HorizontalAlignment','center','VerticalAlignment','middle',...
    'FontSize',fs,'FontName',fn);


% boxplots for radial order
subplot(3,4,9);
cla reset;
boxplotIngmar(allstat(:,9),groups,ngrp);
title(['radial order of cells ' inrange] ,'FontSize',fs,'FontName',fn)
set(gca,'FontSize',fs,'FontName',fn);
ylabel('radial order','FontSize',fs,'FontName',fn);
ylim([0,1]);
% plot means as circles
mns = grpstats(allstat(:,9),groups','mean');
plotmeans(mns);
% statistical testing and display of p-values in table
[t, testtxt,ctype] = pvaluetableKW(allstat(:,9),groups,plevel,out);
pos = get(subplot(3,4,10),'position');
reset(subplot(3,4,10));
axis off;
set(t,'units','normalized')
set(t,'position',pos.*[1,1,1,0.9])
annotation('textbox',...
    [pos(1),pos(2)+0.95*pos(4),pos(3),0.1*pos(4)],...
    'String',[testtxt ' with ' ctype],'Units','pixels',...
    'HorizontalAlignment','center','VerticalAlignment','middle',...
    'FontSize',fs,'FontName',fn);

% comparison of vinculin adhesion morphology

% coordinates
all2ndampls = allcircampls(idxgood,:);
x9 = (all2ndampls(:,2) - all2ndampls(:,1)).*sqrt(3.)/2.;
y9 = all2ndampls(:,3) - 0.5*(all2ndampls(:,2)+all2ndampls(:,1));
n9 = sqrt(x9.^2 + y9.^2);
m9a = getfourieramplitudes(cellstats(idxgood));
m9 = abs(m9a-0.25); % 0.25 is the baseline noise = minimum amplitude found
xx = x9./n9.*m9;
yy = y9./n9.*m9;

% groups
[~,~,stats] = kruskalwallis(allstat(:,9),groups','off');
[~,~,~,ugrp] = multcompare(stats,'Alpha', plevel,...
    'CType',ctype,'Display','off');
ng = numel(ugrp);
% centers for binning
bwid = 0.02;
cntrs = {-3:bwid:3,-3:bwid:3};
% output arrays
vincplts = zeros(numel(cntrs{1}),numel(cntrs{2}),ng);
C = zeros(ng,ng);
% smoothing option
fsmo = 0.1;
sigma = (fsmo/bwid);

% loop through groups and create morphology plots
for i = 1:ng
    if iscell(groups)
        gi = cellfun(@(x) strcmp(x,ugrp{i}),groups)';
    else
        gi = arrayfun(@(x) x==str2double(ugrp{i}),groups)';
    end
    % binning
    n = hist3([xx(gi), yy(gi)],cntrs);
    n = double(n);
    % smoothing
    nsmo = imgaussfilt(n,sigma,'Padding',0.);
    % normalize autocorrelation to 1
    vincplts(:,:,i) = nsmo./sqrt(sum(nsmo(:).*nsmo(:)));
    % add diagonal element to table
    C(i,i) = sum(gi);
end

% fill table with info, create sequential distance list
seqdist = zeros(1,ng*(ng-1)/2);
idxseq = 1;

for i=1:ng
    for j=(i+1):ng
        % cross correlation
        ccij = sum(sum(vincplts(:,:,i).*vincplts(:,:,j)));
        C(i,j) = ccij;
        C(j,i) = C(i,j);
        seqdist(idxseq) = 1-ccij;
        idxseq = idxseq+1;
    end
end

subplot(3,4,12);
t = uitable(out,'Data',C,...
                'ColumnName',ugrp(1:end),...
                'RowName',ugrp(1:end));
pos = get(subplot(3,4,12),'position');
reset(subplot(3,4,12));
axis off;
set(t,'units','normalized')
set(t,'position',pos.*[1,1,1,0.9])
annotation('textbox',...
    [pos(1),pos(2)+0.95*pos(4),pos(3),0.1*pos(4)],...
    'String','Cross-correlation between vinculin maps','Units','pixels',...
    'HorizontalAlignment','center','VerticalAlignment','middle',...
    'FontSize',fs,'FontName',fn);

% phylogenetic tree (=Dendrogram of similarity)
phylotree = seqlinkage(seqdist,'average',ugrp); 
% methods: single, complete, average, weighted, centroid, median
% subplot(3,4,11);
plot(phylotree);


disp('finished')
