# Supplementary material for: Morphometric analysis of spread platelets identifies integrin αIIbβ3-specific contractile phenotype
Source: Sci Rep. 2018 Apr 3;8:5428. doi: 10.1038/s41598-018-23684-w (PMC5882949; doi:10.1038/s41598-018-23684-w)
Supplement: Supplementary file 3 — Dataset 1 [file 41598_2018_23684_MOESM3_ESM.zip › Workflow_Morphometrics/04_Visualize_Data/Display_DoseResponse.m]

function out = Display_DoseResponse(cellstats,arealimits)

% This code is part of software that accompanies the article
% "Morphometric analysis of spread platelets identifies integrin
% alphaIIb beta3-specific contractile phenotype", Scientific Reports, 2018
% please cite this work when using the code
% author: Ingmar Schoen, RCSI Dublin, (C)2018, ingmarschoen@rcsi.ie

% Display_DoseResponse displays different groups with different
% concentrations in a dose-response fashion and fits a Hill curve to them
%
% INPUTS
%   cellstats:  cell array constructed by Combine_Populations, 
%               containing different groups of different concentrations
%   arealimits: possibility to restrict analysis to [min max] area
%               
% OUTPUT:
%   out:        figure handle


% Font size in figures
fs = 8;

% color for points and error bars in plot
col = [1,1,1]*0.2;

% extract data
% numberstats = cellstats2matNEW(cellstats);
[numberstats, allcircampls] = cellstats2mat(cellstats);

% set range
if nargin < 2
    arealims = [5, Inf]; % default
else
    if length(arealimits) == 1
        arealims = [arealimits, Inf]; % lower threshold
    else
        arealims = arealimits(1:2); % range [min max]
    end
end
% filter according to area
filtercrit = (numberstats(:,1)>arealims(1))&...
            (numberstats(:,1)<arealims(2));
% additionally make sure that the fibre statistics are present        
validprofile = (numberstats(:,7)~=0)&...
    (numberstats(:,8)~=0)&...
    (numberstats(:,9)~=0);
% combined filter
idxgood = find(validprofile&filtercrit);
allstat = numberstats(idxgood,:);

% visual output
out = figure(3);
% out = figure;
set(out, 'Position', [100 100 700 670]);
clf('reset');
% filter range of cell size, will be displayed in the titles
inrange = ['(' num2str(arealims(1)) ',' num2str(arealims(2)) ') µm^2'];
ngrp = numel(unique(allstat(:,11)));


% SPREADING AREA OF ALL CELLS

% boxplots of area for all cells
subplot(3,2,1);
cla reset;
boxplotIngmar(numberstats(:,1),numberstats(:,11),ngrp);
title('spreading area of all cells', 'FontSize',fs)
set(gca,'FontSize',fs);
ylabel('area [µm^2]','FontSize',fs);
% plot means as circles
[mns, sems, grp, mds] = grpstats(numberstats(:,1),numberstats(:,11)',...
    {'mean','sem','gname','median',...
    @(x)((quantile(x,0.75)-quantile(x,0.25))*1.57./sqrt(numel(x)))});
plotmeans(mns);

% semi-logairthmic dose-response plot
% concentrations
conc = str2num(char(grp));
conc(1) = conc(1) + 0.001; % correction of null values for logarithmic scale
subplot(3,2,2);
cla reset;
semilogx(conc,mns,'o','MarkerFaceColor','none',...
    'MarkerEdgeColor',col,'MarkerSize',5);
hold on
for i=1:numel(conc)
    line([conc(i),conc(i)],[mns(i)-sems(i), mns(i)+sems(i)],...
        'LineWidth',1,'Color',col);
end
hold off
xlim([0.01, 100]);
title('spreading area of all cells', 'FontSize',fs)
set(gca,'FontSize',fs);
ylabel('area [µm^2]','FontSize',fs);
xlabel('drug concentration (µM)','FontSize',fs);

% fits
% 4 parameter logistic curve (Hill equation)
loghill = @(p,x) p(1) + (p(2) - p(1))./(1 + 10.^((p(3)-x)*p(4)));
% concentrations in logarithmic units, add data points at beginning and end
logconc = log10(conc);
% fit of means
p0 = [min(mns), max(mns), median(logconc), -0.02];
[beta,R,J] = nlinfit(logconc, mns, loghill, p0);
logcr = -2:0.05:2;
[yfit, conf95] = nlpredci(loghill,logcr,beta,R,'Jacobian',J);
nlm = fitnlm(logconc, mns, loghill, p0, 'Weights', 1./(sems.^2),...
    'CoefficientNames', {'minval','maxval','IC50','hillslope'});
disp(nlm);
str = fittedparams(nlm);
% get limits for displaying the y-axis in the plot
minv = min([mds; mns]);
maxv = max([mds; mns]);
maxerr = max(sems);
ymin = 5*floor((minv-2*maxerr)/5);
ymax = 5*(ceil((maxv+2*maxerr)/5));
% add the fit to the plot
hold on
plot(10.^logcr,yfit,'-k');
% plot confidence intervalls
patch([10.^logcr, flip(10.^logcr)], [yfit+conf95, flip(yfit-conf95)],...
    [1 1 1].*0.2, 'FaceColor', [1 1 1].*0.2, 'FaceAlpha', 0.2,...
    'EdgeColor', 'none');
% add fit parameters to plot
text(0.02,ymax-0.12*(ymax-ymin),str,'FontSize',6);
hold off
% rescale y axis to data (not confidence intervals)
ylim([ymin, ymax]);


% FIBRE ALIGNMENT OF CELLS WITH FILTERED AREA

% boxplots for fibre alignment
subplot(3,2,3);
cla reset;
boxplotIngmar(allstat(:,8),allstat(:,11),ngrp);
title(['fibre alignment of cells ' inrange] ,'FontSize',fs)
set(gca,'FontSize',fs);
ylabel('fibre alignment','FontSize',fs);
ylim([0,1]);
% plot means as circles
[mns, sems] = grpstats(allstat(:,8),allstat(:,11)',...
    {'mean','sem',...
    @(x)((quantile(x,0.75)-quantile(x,0.25))*1.57/sqrt(numel(x)))});
plotmeans(mns);
% fitting of dose-response data
subplot(3,2,4);
cla reset;
semilogx(conc,mns,'o','MarkerFaceColor','none',...
    'MarkerEdgeColor',col,'MarkerSize',5);
hold on
xlim([0.01, 100]);
hold on;
for i=1:numel(conc)
    line([conc(i),conc(i)],[mns(i)-sems(i), mns(i)+sems(i)],...
        'LineWidth',1,'Color',col);
end
hold off
title(['fibre alignment of cells ' inrange], 'FontSize',fs)
set(gca,'FontSize',fs);
ylabel('fibre alignment','FontSize',fs);
xlabel('drug concentration [µM]','FontSize',fs);

% fitting
% concentrations in logarithmic units
% fit of means
p0 = [min(mns), max(mns), median(logconc), -1.5];
[beta,R,J] = nlinfit(logconc, mns, loghill, p0, 'Weights', 1./(sems.^2));
[yfit, conf95] = nlpredci(loghill,logcr,beta,R,'Jacobian',J);
nlm = fitnlm(logconc, mns, loghill, p0, 'Weights', 1./(sems.^2),...
    'CoefficientNames', {'minval','maxval','IC50','hillslope'});
disp(nlm);
str = fittedparams(nlm);
% range for y axis
minv = min(mns);
maxv = max(mns);
maxerr = max(sems);
ymin = 0.1*floor((minv-2*maxerr)*10);
ymax = 0.1*(ceil((maxv+2*maxerr)*10));
% add fit to plot
hold on
plot(10.^logcr,yfit,'-k');
% add confidence interval
patch([10.^logcr, flip(10.^logcr)], [yfit+conf95, flip(yfit-conf95)],...
    [1 1 1]*0.2, 'FaceColor', [1 1 1]*0.2, 'FaceAlpha', 0.2, ...
    'EdgeColor', 'none');
% add fitted parameters
text(0.02,ymax-0.12*(ymax-ymin),str,'FontSize',6);
hold off
% rescale y axis to data (not confidence intervals)
ylim([ymin,ymax]);


% RADIAL ORDER OF CELLS WITH FILTERED AREA

% boxplots for radial order
subplot(3,2,5);
cla reset;
boxplotIngmar(allstat(:,9),allstat(:,11),ngrp);
title(['radial order of cells ' inrange] ,'FontSize',fs)
set(gca,'FontSize',fs);
ylabel('radial order','FontSize',fs);
ylim([0,1]);
% plot means as circles
[mns, sems, mds] = grpstats(allstat(:,9),allstat(:,11)',...
    {'mean','sem','median'...
    @(x)((quantile(x,0.75)-quantile(x,0.25))*1.57/sqrt(numel(x)))});
plotmeans(mns);

% fitting of dose-response data
subplot(3,2,6);
cla reset;
semilogx(conc,mns,'o','MarkerFaceColor','none',...
    'MarkerEdgeColor',col,'MarkerSize',5);
xlim([0.01, 100]);
hold on
for i=1:numel(conc)
    line([conc(i),conc(i)],[mns(i)-sems(i), mns(i)+sems(i)],...
        'LineWidth',1,'Color',col);
end
hold off
title(['radial order of cells ' inrange], 'FontSize',fs)
set(gca,'FontSize',fs);
ylabel('radial order','FontSize',fs);
xlabel('drug concentration [µM]','FontSize',fs);

% concentrations in logarithmic units, add data points at beginning and end
% fit of means
p0 = [min(mns), max(mns), median(logconc), -1.];
[beta,R,J] = nlinfit(logconc, mns, loghill, p0, 'Weights', 1./(sems.^2));
[yfit, conf95] = nlpredci(loghill,logcr,beta,R,'Jacobian',J);
nlm = fitnlm(logconc, mns, loghill, p0, 'Weights', 1./(sems.^2),...
    'CoefficientNames', {'minval','maxval','IC50','hillslope'});
disp(nlm);
% display y range
minv = min([mds; mns]);
maxv = max([mds; mns]);
maxerr = max(sems);
ymin = 0.1*floor((minv-2*maxerr)*10);
ymax = 0.1*(ceil((maxv+2*maxerr)*10));
str = fittedparams(nlm);
% add fit to plot
hold on
plot(10.^logcr,yfit,'-k');
% add confidence intervals
patch([10.^logcr, flip(10.^logcr)], [yfit+conf95, flip(yfit-conf95)],...
    [1 1 1]*0.2, 'FaceColor', [1 1 1]*0.2, 'FaceAlpha', 0.2, ...
    'EdgeColor', 'none');
% add fitted parameters
text(0.02,ymax-0.12*(ymax-ymin),str,'FontSize',6);
hold off
% rescale y axis to data (not confidence intervals)
ylim([ymin,ymax]);

% n.t.b.p.
disp('finished')

function str = fittedparams(nlm)
ic50log = nlm.Coefficients.Estimate(3);
slopelog = nlm.Coefficients.Estimate(4);
ic50SElog = nlm.Coefficients.SE(3);
slopeSElog = nlm.Coefficients.SE(4);
ic50= 10^(ic50log);
ic50SE = (10^(ic50log+ic50SElog)-10^(ic50log-ic50SElog))/2.;
str = {['IC50 = ' num2str(ic50,3) '+/-' num2str(ic50SE,3) ' \muM'], ...
    ['slope = ' num2str(slopelog,3) '+/-' num2str(slopeSElog,3)]};
end


end
