# Supplementary material for: Morphometric analysis of spread platelets identifies integrin αIIbβ3-specific contractile phenotype
Source: Sci Rep. 2018 Apr 3;8:5428. doi: 10.1038/s41598-018-23684-w (PMC5882949; doi:10.1038/s41598-018-23684-w)
Supplement: Supplementary file 3 — Dataset 1 [file 41598_2018_23684_MOESM3_ESM.zip › Workflow_Morphometrics/04_Visualize_Data/Display_Morphometrics.m]

function out = Display_Morphometrics(cellstats,arealimits)

% This code is part of software that accompanies the article
% "Morphometric analysis of spread platelets identifies integrin
% alphaIIb beta3-specific contractile phenotype", Scientific Reports, 2018
% please cite this work when using the code
% author: Ingmar Schoen, RCSI Dublin, (C)2018, ingmarschoen@rcsi.ie

% display statistics for a population
% INPUTS:
%   cellstats:      cellstats file with processed single cell parameters
%   arealimits:     inclusion criterium according to spreading area
%                       [min max] OR scalar (= [scalar inf])
% OUTPUTS:
%   out:            handle to figure

% parameters for display
barcolor = 0.4*[1. 1. 1.];
fs = 8;
fn = 'Arial';

% extract data from cell structure and put into matrix
[numberstats, allcircampls] = cellstats2mat(cellstats);

if nargin <2
    idxgood = (numberstats(:,1)>5); % default: 20 �m^2 lower limit
    arealimits = 5.;
else
    if length(arealimits)>1 % range [min max]
        idxgood = (numberstats(:,1)>arealimits(1))&...
            (numberstats(:,1)<arealimits(2));
    else % lower threshold only
        idxgood = (numberstats(:,1)>arealimits(1));
    end
end

% filter according to spreading area
allstat = numberstats(idxgood,:);
all2ndampls = allcircampls(idxgood,:);

% output figure
out = figure(1);
set(1, 'Position', [50 50 700 870]);

% Histogram with spreading area
d2pl1 = numberstats(:,1);
xmax = 100;
dx = xmax/20;
subplot(3,2,1);
cla reset;
xrange = 0:dx:xmax;
n = histcounts(d2pl1,xrange);
x = (xrange(1:end-1)+xrange(2:end))/2.;
bar(x,n,'EdgeColor','none','FaceColor',barcolor,'BarWidth',0.8);
ymax = ceil(max(n)/9)*10;
ylim([0 ymax]);
xtickrange = round((0:4*dx:xmax));
xtickstrcell = arrayfun(@(x) num2str(x),xtickrange,...
    'UniformOutput',false);
set(gca,'XTick',xtickrange);
set(gca,'XTickLabel',xtickstrcell);
set(gca,'FontSize',fs,'FontName',fn);
xlim([0 xmax]);
tit1 = {'spreading area'; ['n=' num2str(length(d2pl1)) ', '...
    num2str(mean(d2pl1),4) '+/-' num2str(std(d2pl1),2)]}; 
title(tit1,'FontSize',fs,'FontName',fn);
xlabel('area [�m^2]','FontSize',fs,'FontName',fn);
ylabel('# cells','FontSize',fs,'FontName',fn);
if ~isempty(arealimits(1))
    hold on
    plot([arealimits(1) arealimits(1)],[0,ymax],'--r')
    if length(arealimits)>1
         plot([arealimits(2) arealimits(2)],[0,ymax],'--r')
    end
    hold off
end

% histogram with ellipticities
d2pl2 = allstat(:,4);
subplot(3,2,2);
cla reset;
xrange = 1:0.1:3;
n = histcounts(d2pl2,xrange);
x = (xrange(1:end-1)+xrange(2:end))/2.;
bar(x,n,'EdgeColor','none','FaceColor',barcolor,'BarWidth',0.8);
ymax = ceil(max(n)/9)*10;
ylim([0 ymax]);
tit2 = {'ellipticity'; ['n=' num2str(length(d2pl2)) ', '...
    num2str(mean(d2pl2),3) '+/-' num2str(std(d2pl2),2)]}; 
title(tit2,'FontSize',fs,'FontName',fn);
set(gca,'XTick',1:0.5:3);
set(gca,'XTickLabel',{'1','1.5','2','2.5','3'});
xlim([1 3]);
set(gca,'FontSize',fs,'FontName',fn);
xlabel('major/minor axis','FontSize',fs,'FontName',fn);
ylabel('# cells','FontSize',fs,'FontName',fn);


% fibre alignment
d2pl3 = allstat(:,8);
subplot(3,2,3);
cla reset;
xrange = 0:0.05:1;
n = histcounts(d2pl3,xrange);
x = (xrange(1:end-1)+xrange(2:end))/2.;
bar(x,n,'EdgeColor','none','FaceColor',barcolor,'BarWidth',0.8);
ymax = ceil(max(n)/9)*10;
ylim([0 ymax]);
tit3 = {'fibre alignment'; ['n=' num2str(length(d2pl3)) ', '...
    num2str(mean(d2pl3),3) '+/-' num2str(std(d2pl3),2)]}; 
title(tit3,'FontSize',fs,'FontName',fn);
set(gca,'XTick',0:0.25:1);
set(gca,'XTickLabel',{'0','0.25','0.5','0.75','1'});
xlim([0 1]);
set(gca,'FontSize',fs,'FontName',fn);
xlabel('fibre alignment','FontSize',fs,'FontName',fn);
ylabel('# cells','FontSize',fs,'FontName',fn);


% Histogram of radial order parameter
d2pl4 = allstat(:,9);
subplot(3,2,4);
cla reset;
xrange = 0:0.05:1;
n = histcounts(d2pl4,xrange);
x = (xrange(1:end-1)+xrange(2:end))/2.;
bar(x,n,'EdgeColor','none','FaceColor',barcolor,'BarWidth',0.8);
ymax = ceil(max(n)/9)*10;
ylim([0 ymax]);
tit4 = {'radial order'; ['n=' num2str(length(d2pl4)) ', '...
    num2str(mean(d2pl4),3) '+/-' num2str(std(d2pl4),2)]}; 
title(tit4,'FontSize',fs,'FontName',fn);
set(gca,'XTick',-1:0.5:1);
set(gca,'XTickLabel',{'-1','-0.5','0','0.5','1'});
xlim([0 1]);
set(gca,'FontSize',fs,'FontName',fn);
xlabel('radial order','FontSize',fs,'FontName',fn);
ylabel('# cells','FontSize',fs,'FontName',fn);


% adhesion morphology plot with single cells as points
ax8 = subplot(3,2,5);
x9 = (all2ndampls(:,2) - all2ndampls(:,1)).*sqrt(3.)/2.;
y9 = all2ndampls(:,3) - 0.5*(all2ndampls(:,2)+all2ndampls(:,1));
n9 = sqrt(x9.^2 + y9.^2);
% radial scaling function
% use the maximum amplitude of the fitted object
m9a = getfourieramplitudes(cellstats(idxgood));
m9 = abs(m9a-0.25); % 0.25 is the baseline noise = minimum amplitude found
xx = x9./n9.*m9;
yy = y9./n9.*m9;
% plot radial grid
t = linspace(0,2*pi,512);
minr = 1/3.;
maxr = 2.0;
rbin = 1/3.;
ncirc = floor((maxr-minr)/rbin);
for k=1:ncirc+1
    rk = minr + (k-1)*rbin;
    if mod(k,3)==0
        col = [1 1 1]*0.5;
    else
        if k==1
            col = [1 1 1]*0.5;
        else
            col = [1 1 1]*0.8;
        end
    end
    plot(cos(t)*rk, sin(t)*rk,'Color',col);
    if k==1
        hold on
    end
end
% plot sector division lines
plot([minr maxr].*sqrt(3)/2,[minr maxr].*0.5,'Color',[1 1 1]*0.5);
plot(-[minr maxr].*sqrt(3)/2,[minr maxr].*0.5,'Color',[1 1 1]*0.5);
plot([0 0],-[minr maxr],'Color',[1 1 1]*0.5);
% radial tick labels
text(0.4/3., 0.84/3.,'.33','HorizontalAlignment','left','VerticalAlignment','bottom','FontSize',5,'Color',[1 1 1]*0.5,'FontName',fn);
text(0.4, 0.84,'1.0','HorizontalAlignment','left','VerticalAlignment','bottom','FontSize',5,'Color',[1 1 1]*0.5,'FontName',fn);
text(0.8, 1.76,'2.0','HorizontalAlignment','left','VerticalAlignment','bottom','FontSize',5,'Color',[1 1 1]*0.5,'FontName',fn);
% size of plot markers
rc = 0.035/max([1,log10(0.1*numel(m9))]);
% color mapping: which value to use for plot markers
% filament order parameter
c = allstat(:,8);
% clipping
cmax = 0.75;
cmin = 0.25;
c(c>cmax)=cmax;
c(c<cmin)=cmin;
% plot markers without transparency
colormap(ax8,redblue);
caxis([cmin cmax]);
scatter(xx,yy,15*rc/0.075,c,'filled','MarkerEdgeColor',[1 1 1]*0.3);
% display text on outer edges
text(-sqrt(3)/2*maxr, -0.65*maxr,'2','HorizontalAlignment','center','FontSize',fs,'FontName',fn);
text(sqrt(3)/2*maxr, -0.65*maxr,'3','HorizontalAlignment','center','FontSize',fs,'FontName',fn);
text(0, 1.15*maxr,'4','HorizontalAlignment','center','FontSize',fs,'FontName',fn);
hold off
title('adhesion morphology','FontSize',fs,'FontName',fn);
xlim([-(maxr+0.25) maxr+0.25]);
ylim([-(maxr+0.25) maxr+0.25]);
axis equal;
axis off;
set(gca,'FontSize',fs,'FontName',fn);

% plot adhesion morphology as density contour plot, smoothened
% smoothing factor
fsmo = 0.15;
ax10 = subplot(3,2,6);
% simplify grid
col = [1 1 1]*0.5;
plot(cos(t)*minr, sin(t)*minr,'Color',col);
hold on
plot(cos(t)*maxr, sin(t)*maxr,'Color',col);
% plot sector division lines
plot([minr maxr].*sqrt(3)/2,[minr maxr].*0.5,'Color',col);
plot(-[minr maxr].*sqrt(3)/2,[minr maxr].*0.5,'Color',col);
plot([0 0],-[minr maxr],'Color',col);
% centers for binning
bwid = 0.02;
cntrs = {-3:bwid:3,-3:bwid:3};
% binning
n = hist3([xx, yy],cntrs);
n = double(n);
% smoothing
sigma = (fsmo/bwid);
nsmo = imgaussfilt(n,sigma,'Padding',0.);
% normalize to 1 at maximum
nsmo = nsmo./max(nsmo(:));
% plot this map in grayscale with transparency
colormap(ax10,flip(gray))
im = imagesc([-3,3],[-3,3],nsmo');
imalpha = nsmo.^(0.7).*0.8;
im.AlphaData = imalpha';
% define contour values
v = 0:1/8.:1;
% add contour plot
contour(cntrs{1},cntrs{2},nsmo',v,'LineColor',[1 1 1]*0.3);
% adjust and annotate
axis equal;
axis off;
title('focal adhesions','FontSize',fs,'FontName',fn);
xlim([-(maxr) maxr]);
ylim([-(maxr) maxr]);
% determine percentiles in different sectors
rr = bsxfun(@hypot,xx,yy);
ntot = numel(rr);
n1 = sum( rr <= 1/3. );
n2 = sum( (rr > 1/3.) & (xx < 0) & (yy < -(xx.*sqrt(3)/2)) );
n3 = sum( (rr > 1/3.) & (xx > 0) & (yy < (xx.*sqrt(3)/2)) );
n4 = sum( (rr > 1/3.) & (yy > -(xx.*sqrt(3)/2)) & (yy > (xx.*sqrt(3)/2)) );
text(0., minr,[num2str(round(100*n1/ntot,1)) '%'],...
    'HorizontalAlignment','left','VerticalAlignment','bottom','FontSize',7,'FontName',fn);
text(-1.2,-0.7*maxr,[num2str(round(100*n2/ntot,1)) '%'],...
    'HorizontalAlignment','left','FontSize',7,'FontName',fn);
text(0.1,-0.7*maxr,[num2str(round(100*n3/ntot,1)) '%'],...
    'HorizontalAlignment','left','FontSize',7,'FontName',fn);
text(-0.5, 0.7*maxr,[num2str(round(100*n4/ntot,1)) '%'],...
    'HorizontalAlignment','left','FontSize',7,'FontName',fn);
hold off


% determine the representative cell
[~, idxmax] = max(nsmo(:));
[idx_row, idx_col] = ind2sub(size(nsmo),idxmax);
posmax = [cntrs{1}(idx_row), cntrs{2}(idx_col)];
dist2max = sqrt(sum(([xx,yy]-repmat(posmax,[ntot, 1])).^2,2));
[~, AIdx] = sort(dist2max);
idx = AIdx(1:5);
idxidxgood = find(idxgood);
disp('5 representative cells are:');
for i = 1:5
    disp(['tag=' cellstats(idxidxgood(idx(i))).tag...
        ', dose=' num2str(cellstats(idxidxgood(idx(i))).dose)...
        ', id=' num2str(cellstats(idxidxgood(idx(i))).id)]);
end
putvar(idxidxgood);
