# Supplementary material for: Morphometric analysis of spread platelets identifies integrin αIIbβ3-specific contractile phenotype
Source: Sci Rep. 2018 Apr 3;8:5428. doi: 10.1038/s41598-018-23684-w (PMC5882949; doi:10.1038/s41598-018-23684-w)
Supplement: Supplementary file 3 — Dataset 1 [file 41598_2018_23684_MOESM3_ESM.zip › Workflow_Morphometrics/LowLevel/angdiff2lines.m]

function diffout = angdiff2lines(ang1, ang2, offs)

% This code is part of software that accompanies the article
% "Morphometric analysis of spread platelets identifies integrin
% alphaIIb beta3-specific contractile phenotype", Scientific Reports, 2018
% please cite this work when using the code
% author: Ingmar Schoen, RCSI Dublin, (C)2018, ingmarschoen@rcsi.ie

% calulates enclose angle between two lines
% INPUT:
%   ang1:       angle of line 1
%   ang2:       angle of line 2
%   offs:       optional offset for bringing the angles to 0...pi
% OUTPUT:
%   diffout:    enclosed angle

if nargin==3
    ang1 = ang1-offs;
    ang2 = ang2-offs;
end
% assumes that all angles are between 0...pi
diffout = bsxfun(@min,(pi - abs(ang1 - ang2)), abs(ang1 - ang2));
