# Supplementary material for: Morphometric analysis of spread platelets identifies integrin αIIbβ3-specific contractile phenotype
Source: Sci Rep. 2018 Apr 3;8:5428. doi: 10.1038/s41598-018-23684-w (PMC5882949; doi:10.1038/s41598-018-23684-w)
Supplement: Supplementary file 3 — Dataset 1 [file 41598_2018_23684_MOESM3_ESM.zip › Workflow_Morphometrics/LowLevel/boxplotIngmar.m]

function boxplotIngmar(xdata,groups,width,prct)

% This code is part of software that accompanies the article
% "Morphometric analysis of spread platelets identifies integrin
% alphaIIb beta3-specific contractile phenotype", Scientific Reports, 2018
% please cite this work when using the code
% author: Ingmar Schoen, RCSI Dublin, (C)2018, ingmarschoen@rcsi.ie

% customized boxplots
% 
% INPUTS:
%   xdata:      data
%   groups:     grouping variables
%   width:      width of boxplot (number of groups)
%   prct:       percentiles for whiskers
%
% OUTPUT:
%   none


if nargin<4
    prct = [5, 95];
end
if nargin<3
    width = 8;
end

if nargin<2
    boxplot(xdata,'Notch','on','Colors','k','Symbol','k.','OutlierSize',3,'Widths',0.5,'Jitter',0.15,'Whisker',0.1);
    h = findobj(gca,'tag','Median');
    set(h,'LineStyle','none');
    lobd = prctile(xdata,prct(1));
    upbd = prctile(xdata,prct(2));
else
    boxplot(xdata,groups','Notch','on','Colors','k','Symbol','k.','OutlierSize',3,'Widths',0.5,'Jitter',0.15,'Whisker',0.1);
    % percentiles for whiskers
    h = findobj(gca,'tag','Median');
    set(h,'LineStyle','none');
    lobd = grpstats(xdata,groups',@(x) prctile(x,prct(1)));
    upbd = grpstats(xdata,groups',@(x) prctile(x,prct(2)));
end

% Replace upper end y value of whisker
h = flipud(findobj(gca,'Tag','Upper Whisker'));
for j=1:length(h)
    ydata = get(h(j),'YData');
    ydata(2) = upbd(j);
    set(h(j),'YData',ydata);
end

% Replace all y values of adjacent value
h = flipud(findobj(gca,'Tag','Upper Adjacent Value'));
for j=1:length(h)
    ydata = get(h(j),'YData');
    ydata(:) = upbd(j);
    set(h(j),'YData',ydata);
end

% Replace lower end y value of whisker
h = flipud(findobj(gca,'Tag','Lower Whisker'));
for j=1:length(h)
    ydata = get(h(j),'YData');
    ydata(1) = lobd(j);
    set(h(j),'YData',ydata);
end

% Replace all y values of adjacent value
h = flipud(findobj(gca,'Tag','Lower Adjacent Value'));
for j=1:length(h)
    ydata = get(h(j),'YData');
    ydata(:) = lobd(j);
    set(h(j),'YData',ydata);
end

% Remove all outliers within the whiskers
h = flipud(findobj(gca,'Tag','Outliers'));
for j=1:length(h)
    ydata = get(h(j),'YData');
    xdata = get(h(j),'XData');
    idxout = find((ydata > upbd(j)) | (ydata < lobd(j)));
    set(h(j),'YData',ydata(idxout));
    set(h(j),'XData',xdata(idxout));
end

% Whisker style: lines not broken
set(findobj(gca,'-regexp','Tag','\w*Whisker'),'LineStyle','-')

% scale to a fixed width of 8 groups at max
ax = gca;
ax.XLim=[0.5, width+0.5];

% x labels rotated by 45�
set(gca,'XTickLabelRotation',45);
