# Supplementary material for: Morphometric analysis of spread platelets identifies integrin αIIbβ3-specific contractile phenotype
Source: Sci Rep. 2018 Apr 3;8:5428. doi: 10.1038/s41598-018-23684-w (PMC5882949; doi:10.1038/s41598-018-23684-w)
Supplement: Supplementary file 3 — Dataset 1 [file 41598_2018_23684_MOESM3_ESM.zip › Workflow_Morphometrics/LowLevel/cellstats2mat.m]

function [numberstats, allcircampls, alltags] = cellstats2mat(cellstats)

% This code is part of software that accompanies the article
% "Morphometric analysis of spread platelets identifies integrin
% alphaIIb beta3-specific contractile phenotype", Scientific Reports, 2018
% please cite this work when using the code
% author: Ingmar Schoen, RCSI Dublin, (C)2018, ingmarschoen@rcsi.ie

% display statistics for a population
% INPUTS:
%   cellstats:      cellstats file with processed single cell parameters
% OUTPUTS:
%   numberstats:    handle to figure
%   allcircampls:   Fourier amplitudes of Vinculin circumferential profile
%   alltags:        name tags


% number of cells
nn = size(cellstats,2);

% create output matrix dummies
numberstats = zeros([nn, 11]);
allcircampls = zeros([nn, 3]);
alltags = {};

% loop through all single cells
for i = 1:nn

    numberstats(i,1) = cellstats(i).area;
    numberstats(i,2) = cellstats(i).major;
    numberstats(i,3) = cellstats(i).minor;
    numberstats(i,4) = cellstats(i).ellip;
    numberstats(i,5) = cellstats(i).perim;
    numberstats(i,6) = cellstats(i).circ;
    if ~isnan(cellstats(i).fibarea)
        numberstats(i,7) = cellstats(i).fibarea; 
    else
        numberstats(i,7) = 0; 
    end
    if ~isnan(cellstats(i).order)
        numberstats(i,8) = cellstats(i).order; 
    else
        numberstats(i,8) = 0; 
    end
    if ~isnan(cellstats(i).radS)
        numberstats(i,9) = cellstats(i).radS; 
    else
        numberstats(i,9) = 0; 
    end
    if ~isnan(cellstats(i).dose)
        numberstats(i,11) = cellstats(i).dose; 
    else
        numberstats(i,11) = 0; 
    end
    
    % Fourier amplitudes
    if ~isnan(cellstats(i).circ2ndampls)
        allcircampls(i,:) = cellstats(i).circ2ndampls; 
    else
        allcircampls(i,:) = 0; 
    end
    
    % assess tag names
    if isfield(cellstats,'tag')
        alltags = {cellstats(:).tag};
    end

end
