# Supplementary material for: Morphometric analysis of spread platelets identifies integrin αIIbβ3-specific contractile phenotype
Source: Sci Rep. 2018 Apr 3;8:5428. doi: 10.1038/s41598-018-23684-w (PMC5882949; doi:10.1038/s41598-018-23684-w)
Supplement: Supplementary file 3 — Dataset 1 [file 41598_2018_23684_MOESM3_ESM.zip › Workflow_Morphometrics/LowLevel/circprofile.m]

function [profile,stdint] = circprofile(bw,im,nbins)

% This code is part of software that accompanies the article
% "Morphometric analysis of spread platelets identifies integrin
% alphaIIb beta3-specific contractile phenotype", Scientific Reports, 2018
% please cite this work when using the code
% author: Ingmar Schoen, RCSI Dublin, (C)2018, ingmarschoen@rcsi.ie

% circular intensity profile
% INPUTS:
%   bw:         mask of single cell
%   im:         grayscale image of the stain
%   nbins:      number of angular sectors
% OUTPUTS:
%   profile:    binned circular intensity profile
%   stdint:     standard deviation of this profile

if nargin<3
    nbins = 20;
end

aa = (0:1/nbins:1)*2*pi-pi;
profile = zeros([nbins, 1]);

% create map with angles relative to COM
sxy = size(bw);
matx = repmat(1:sxy(2),[sxy(1) 1]);
maty = repmat(1:sxy(1),[sxy(2) 1])';
s = regionprops(logical(bw),'Centroid');
com = s(1).Centroid;
ang0 = atan2(maty-com(2),matx-com(1));

% restrict mask to interior of cell (leave out rim)
D = bwdist(~logical(bw));
D = D./max(D(:));
bwin = (D>0.01);

% create label matrix for sectors
L = zeros(sxy,'uint8');
for i=1:nbins
    maskD = (aa(i)<ang0 & ang0<=aa(i+1));
    L(maskD & bwin) = i;    
end

% analyze intensity within each sector
for k = 1:nbins
    pixel_values = im(L==k);
    profile(k,1) = sum(pixel_values); % total intensity in sector
end
% normalize sector intensities to average intensity
imbw = im(bwin);
i0 = sum(imbw(:));
profile(:,1) = profile(:,1)./i0*nbins;
% standard deviation
stdint = std(profile(:,1));
