# Supplementary material for: Morphometric analysis of spread platelets identifies integrin αIIbβ3-specific contractile phenotype
Source: Sci Rep. 2018 Apr 3;8:5428. doi: 10.1038/s41598-018-23684-w (PMC5882949; doi:10.1038/s41598-018-23684-w)
Supplement: Supplementary file 3 — Dataset 1 [file 41598_2018_23684_MOESM3_ESM.zip › Workflow_Morphometrics/LowLevel/cropim2obj.m]

function imcropped = cropim2obj(bw,im)

% This code is part of software that accompanies the article
% "Morphometric analysis of spread platelets identifies integrin
% alphaIIb beta3-specific contractile phenotype", Scientific Reports, 2018
% please cite this work when using the code
% author: Ingmar Schoen, RCSI Dublin, (C)2018, ingmarschoen@rcsi.ie

% crops the image "im" according to the masked object in "bw"
% INPUTS:
%   bw:         mask with masked region for single cell
%   im:         intensity image
% OUTPUT:
%   imcropped:  cropped image

if nargin < 2
    im = bw;
end
projX = any( bw, 2 ); % projection of mask along x direction
projY = any( bw, 1 ); % projection of mask along y direction
fx = find( projX, 1, 'first' ); % first column with non-zero val in mask
tx = find( projX, 1, 'last' );  % last column with non-zero val in mask
fy = find( projY, 1, 'first' ); % first row with non-zero val in mask
ty = find( projY, 1, 'last' );  % last row with non-zero val in mask
imcropped = im(fx:tx, fy:ty);
