# Supplementary material for: Morphometric analysis of spread platelets identifies integrin αIIbβ3-specific contractile phenotype
Source: Sci Rep. 2018 Apr 3;8:5428. doi: 10.1038/s41598-018-23684-w (PMC5882949; doi:10.1038/s41598-018-23684-w)
Supplement: Supplementary file 3 — Dataset 1 [file 41598_2018_23684_MOESM3_ESM.zip › Workflow_Morphometrics/LowLevel/getfourieramplitudes.m]

function ampsout = getfourieramplitudes(csi)

% This code is part of software that accompanies the article
% "Morphometric analysis of spread platelets identifies integrin
% alphaIIb beta3-specific contractile phenotype", Scientific Reports, 2018
% please cite this work when using the code
% author: Ingmar Schoen, RCSI Dublin, (C)2018, ingmarschoen@rcsi.ie

% extract maximum (amplitude) of fitted fourier series from fit coefficients
% INPUTS:
%   csi:        cellstats
% OUTPUT:
%   ampsout:    maximum amplitude of fitted functions

% fit function
ff = @(x,a) a(1)*cos(2*x) + a(2)*sin(2*x) + ...
            a(3)*cos(3*x) + a(4)*sin(3*x) + ...
            a(5)*cos(4*x) + a(6)*sin(4*x);
angrange = -pi:pi/10.:pi;

% initialize output variable
kmax = numel(csi);
ampsout = zeros([kmax 1]);

% loop through all cells
for k = 1:kmax
    coeffk = coeffvalues(csi(k).circ2ndfit);
    ampsout(k) = max(ff(angrange,coeffk(4:9)));
end
