# Supplementary material for: Morphometric analysis of spread platelets identifies integrin αIIbβ3-specific contractile phenotype
Source: Sci Rep. 2018 Apr 3;8:5428. doi: 10.1038/s41598-018-23684-w (PMC5882949; doi:10.1038/s41598-018-23684-w)
Supplement: Supplementary file 3 — Dataset 1 [file 41598_2018_23684_MOESM3_ESM.zip › Workflow_Morphometrics/LowLevel/periodicsinefit.m]

function [fitout, ampls] = periodicsinefit(circprofile,plopt)

% This code is part of software that accompanies the article
% "Morphometric analysis of spread platelets identifies integrin
% alphaIIb beta3-specific contractile phenotype", Scientific Reports, 2018
% please cite this work when using the code
% author: Ingmar Schoen, RCSI Dublin, (C)2018, ingmarschoen@rcsi.ie

% does a Fourier fit including 1st to 4th order to perioric data
% INPUTS
%   circprofile:      periodic data
%   plopt:            plot option, # of subplot
% OUTPUTS:
%   fitout:           fit result
%   ampls:            amplitudes (power) of 2nd to 4th Fourier components

if nargin < 2
    plopt = 7;
end

% x axis values
nbin = numel(circprofile);
aa = ((-pi:2*pi/nbin:(pi-0.01))+pi/nbin)';

% intital fit parameters and fixed coefficients (first & last)
pinit = [1.; 0.1; 0.1; 0.1; 0.1; 0.1; 0.1; 0.1; 0.1; 1.];
lowbd = [1.; -1; -1; -1; -1; -1; -1; -1; -1; 1.];
upbd = [1.; 1; 1; 1; 1; 1; 1; 1; 1; 1.];

% fit with fourier series
fitout = fit(aa,circprofile,'fourier4',...
    'StartPoint',pinit,'Lower',lowbd,'Upper',upbd);

% show fit result
if plopt > 0
    ax=subplot(2,3,plopt);
    plot(fitout,aa,circprofile);
    hold on;
    plot(aa,1 + fitout.a2*cos(2*aa) + fitout.b2*sin(2*aa));
    plot(aa,1 + fitout.a3*cos(3*aa) + fitout.b3*sin(3*aa));
    plot(aa,1 + fitout.a4*cos(4*aa) + fitout.b4*sin(4*aa));
    axis([-pi pi 0 2.5])
    ax.XTick = -pi:pi/2:pi;
    ax.XTickLabelMode = 'manual';
    ax.XTickLabel = {'-\pi','','0','','\pi'};
    ylim([0,round(max(circprofile)*5)/5]);
    legend('off')
    hold off;
    xlabel('circumference');
    ylabel('intensity');
end

% strength of components
% pow1 = sqrt(fitout.a1^2 + fitout.b1^2);
pow2 = sqrt(fitout.a2^2 + fitout.b2^2);
pow3 = sqrt(fitout.a3^2 + fitout.b3^2);
pow4 = sqrt(fitout.a4^2 + fitout.b4^2);
ampls=[pow2 pow3 pow4];
