# Supplementary material for: Morphometric analysis of spread platelets identifies integrin αIIbβ3-specific contractile phenotype
Source: Sci Rep. 2018 Apr 3;8:5428. doi: 10.1038/s41598-018-23684-w (PMC5882949; doi:10.1038/s41598-018-23684-w)
Supplement: Supplementary file 3 — Dataset 1 [file 41598_2018_23684_MOESM3_ESM.zip › Workflow_Morphometrics/LowLevel/plotmeans.m]

function plotmeans(mns)

% This code is part of software that accompanies the article
% "Morphometric analysis of spread platelets identifies integrin
% alphaIIb beta3-specific contractile phenotype", Scientific Reports, 2018
% please cite this work when using the code
% author: Ingmar Schoen, RCSI Dublin, (C)2018, ingmarschoen@rcsi.ie

% plots the mean as small circles into the boxplot
%
% INPUT:
%   mns:        mean values
%

% small circle
rc = 0.035;
theta = 0:pi/8:2*pi;
mx = rc*sin(theta);
my = rc*cos(theta);

df = daspect;
pf = pbaspect;
fac = df(2)/df(1)*pf(1)/pf(2);
hold on
for i=1:numel(mns)
    patch(i+mx, mns(i)+my*fac, [1, 1, 1]);
end
hold off
