# Supplementary material for: Morphometric analysis of spread platelets identifies integrin αIIbβ3-specific contractile phenotype
Source: Sci Rep. 2018 Apr 3;8:5428. doi: 10.1038/s41598-018-23684-w (PMC5882949; doi:10.1038/s41598-018-23684-w)
Supplement: Supplementary file 3 — Dataset 1 [file 41598_2018_23684_MOESM3_ESM.zip › Workflow_Morphometrics/LowLevel/pvaluetableKW.m]

function [t, testtxt, ctype] = pvaluetableKW(xdata,groups,plevel,h)

% This code is part of software that accompanies the article
% "Morphometric analysis of spread platelets identifies integrin
% alphaIIb beta3-specific contractile phenotype", Scientific Reports, 2018
% please cite this work when using the code
% author: Ingmar Schoen, RCSI Dublin, (C)2018, ingmarschoen@rcsi.ie

% creates single cell statistics, processes all images in a folder
% image folder needs to contain original images (*.tif) and masks (*.png)
% 
% INPUTS:
%   xdata:      data
%   groups:     grouping variables
%   plevel:     significance level for testing
%   h:          handle to figure for output
%
% OUTPUTS:
%   t:          uitable with test results
%   testtxt:    test type (here always Kruskal Wallis)
%   ctype:      post-hoc test (here always Scheffe)

% number of groups
nel = grpstats(xdata,groups','numel');

% create test statistics
% Kruskal-Wallis rank test for arbitrary distributions
% is equivalent to Wilcoxon-Mann-Whitney but for 3+ groups
[~,~,stats] = kruskalwallis(xdata,groups','off');
testtxt = 'Kruskal-Wallis';
ctype = 'scheffe'; % post-hoc test

% calculate pairwise comparisons among all group members
[c,~,~,gnames] = multcompare(stats,'Alpha', plevel,...
    'CType',ctype,'Display','off');

% create cell array with this information
ng = numel(gnames);
C = ones(ng,ng);
for i=1:size(c,1)
    C(c(i,1),c(i,2)) = c(i,6);
    C(c(i,2),c(i,1)) = c(i,6);
end
for i=1:ng
    C(i,i) = nel(i);
end

% place as table in Figure
t = uitable(h,'Data',C,...
                'ColumnName',gnames(1:end),...
                'RowName',gnames(1:end));
