# Supplementary material for: Morphometric analysis of spread platelets identifies integrin αIIbβ3-specific contractile phenotype
Source: Sci Rep. 2018 Apr 3;8:5428. doi: 10.1038/s41598-018-23684-w (PMC5882949; doi:10.1038/s41598-018-23684-w)
Supplement: Supplementary file 3 — Dataset 1 [file 41598_2018_23684_MOESM3_ESM.zip › Workflow_Morphometrics/LowLevel/radialorderimages.m]

function [angsrgb,imradS] = radialorderimages(bw,imfib,imang)

% This code is part of software that accompanies the article
% "Morphometric analysis of spread platelets identifies integrin
% alphaIIb beta3-specific contractile phenotype", Scientific Reports, 2018
% please cite this work when using the code
% author: Ingmar Schoen, RCSI Dublin, (C)2018, ingmarschoen@rcsi.ie

% "radialorderimages" produces a color-coded image of the radial order
% INPUTS:
%   bw:         mask for single cell
%   imfib:      mask for actin fibres
%   imang:      orientation image with angle values
% OUTPUT:
%   angsrgb:    RGB image

% create map with angles relative to COM
sxy = size(bw);
matx = repmat(1:sxy(2),[sxy(1) 1]);
maty = repmat(1:sxy(1),[sxy(2) 1])';
s = regionprops(logical(bw),'Centroid');
com = s(1).Centroid;
ang0 = -atan((maty-com(2))./(matx-com(1)));

% local order parameter difference angle
imS = cos(2.*angdiff2lines(ang0,imang,-pi/2.));
imradS = imS.*0.5 + 0.5;

% rework for color map
imS2 = (imS.*imS).*sign(imS);
imS2file = uint8((imS2+1)./2*256);

% rgb version
angsrgb = ind2rgb(imS2file, redblue(256));
angsrgb = bsxfun(@times, angsrgb, cast(logical(imfib),'like',angsrgb));
